# Supplementary material for: rac-5-(1-Methyl­eth­yl)-2-sulfanylidene­imidazolidin-4-one
Source: Acta Crystallogr Sect E Struct Rep Online. 2013 Apr 5;69(Pt 5):o643. doi: 10.1107/S1600536813008337 (PMC3647842; doi:10.1107/S1600536813008337)
Supplement: Supplementary file 2 [file e-69-0o643-Isup2.hkl]

#
# h,k,l, Fc-squared, Fo-squared, sigma(Fo-squared) and status flag
#
data_I
_shelx_title ' mo_RTB76_FERNANDO_UEL_0m in P2(1)/c'
_shelx_refln_list_code          4
_shelx_F_calc_maximum      112.62
_exptl_crystal_F_000       336.00
_reflns_d_resolution_high  0.6313
 
loop_
 _symmetry_equiv_pos_as_xyz
 'x, y, z'
 '-x, y+1/2, -z+1/2'
 '-x, -y, -z'
 'x, -y-1/2, z-1/2'
 
_cell_length_a     5.7161
_cell_length_b    17.4091
_cell_length_c     8.2505
_cell_angle_alpha  90.000
_cell_angle_beta  103.513
_cell_angle_gamma  90.000
 
_shelx_F_squared_multiplier     1.000
 
loop_
 _refln_index_h
 _refln_index_k
 _refln_index_l
 _refln_F_squared_calc
 _refln_F_squared_meas
 _refln_F_squared_sigma
 _refln_observed_status
   1   0   0      646.98      619.45      4.51 o
   2   0   0     1204.15     1332.54     10.59 o
   3   0   0      466.52      490.71      3.61 o
   4   0   0      129.32      117.88      1.10 o
   5   0   0      118.98      126.01      1.23 o
   6   0   0       47.83       50.17      0.97 o
   7   0   0       17.24       13.02      1.72 o
   8   0   0        0.00        0.25      0.86 o
   1   1   0     1095.02     1111.02      5.08 o
   2   1   0      268.17      288.45      1.70 o
   3   1   0        5.76        3.96      0.11 o
   4   1   0       35.71       31.56      0.31 o
   5   1   0        7.79        7.86      0.22 o
   6   1   0        6.64        7.30      0.29 o
   7   1   0        0.00        0.04      0.27 o
   8   1   0        0.31       -0.19      0.56 o
   0   2   0     4958.68     4181.10    168.65 o
   1   2   0      197.65      237.91      1.94 o
   2   2   0       83.28       87.12      0.59 o
   3   2   0      278.14      280.54      1.55 o
   4   2   0      168.97      167.51      1.04 o
   5   2   0      141.28      133.16      1.10 o
   6   2   0        9.55        9.17      0.36 o
   7   2   0        0.56        0.21      0.16 o
   8   2   0        1.10        0.42      0.98 o
   1   3   0       20.13       16.37      0.39 o
   2   3   0        8.80        9.98      0.20 o
   3   3   0       11.59       12.24      0.17 o
   4   3   0       64.27       67.20      0.69 o
   5   3   0      169.24      170.29      1.31 o
   6   3   0       10.96       14.05      0.34 o
   7   3   0        9.86       10.93      0.42 o
   8   3   0        1.15        0.68      0.61 o
   0   4   0      527.52      489.49      3.53 o
   1   4   0      165.44      170.44      0.93 o
   2   4   0     1485.55     1564.11      9.34 o
   3   4   0      209.63      216.02      1.26 o
   4   4   0        0.02        0.17      0.06 o
   5   4   0      118.14      112.50      0.97 o
   6   4   0       15.91       14.07      0.38 o
   7   4   0        9.79       10.98      0.35 o
   8   4   0        2.41        1.75      0.73 o
   1   5   0        5.83        6.56      0.12 o
   2   5   0      261.64      312.19      1.94 o
   3   5   0       84.21       90.56      0.61 o
   4   5   0        3.61        5.03      0.16 o
   5   5   0       72.42       74.48      0.70 o
   6   5   0        0.00       -0.12      0.12 o
   7   5   0        1.10        1.31      0.19 o
   8   5   0        0.00        0.01      0.27 o
   0   6   0     3335.85     3387.73     38.42 o
   1   6   0       40.10       46.05      0.55 o
   2   6   0     4859.14     5204.46     27.71 o
   3   6   0       89.20       78.51      0.54 o
   4   6   0      369.73      348.12      2.12 o
   5   6   0      222.25      209.53      1.51 o
   6   6   0        3.97        3.18      0.26 o
   7   6   0       17.85       18.01      0.69 o
   8   6   0        5.38        5.78      0.75 o
   1   7   0     1137.28     1266.03      6.35 o
   2   7   0       37.00       45.26      0.47 o
   3   7   0       18.82       15.66      0.23 o
   4   7   0       21.91       19.83      0.34 o
   5   7   0        3.71        3.62      0.19 o
   6   7   0        3.37        3.21      0.23 o
   7   7   0        0.73        0.97      0.18 o
   8   7   0        1.05        1.60      0.78 o
   0   8   0     1113.08     1226.53     11.77 o
   1   8   0      604.39      621.53      2.98 o
   2   8   0      216.86      230.70      1.67 o
   3   8   0      111.04      102.49      0.83 o
   4   8   0       55.22       46.89      0.51 o
   5   8   0        3.19        2.53      0.16 o
   6   8   0        1.46        1.86      0.19 o
   7   8   0        1.75        2.06      0.25 o
   8   8   0        8.27        9.66      1.21 o
   1   9   0      115.70      122.15      0.72 o
   2   9   0       60.89       59.65      0.51 o
   3   9   0       22.54       28.35      0.40 o
   4   9   0        2.08        2.93      0.17 o
   5   9   0        0.06        0.06      0.09 o
   6   9   0       17.39       21.14      0.46 o
   7   9   0       10.67       10.54      0.43 o
   8   9   0        2.83        3.51      0.91 o
   0  10   0     1230.39     1248.31     11.89 o
   1  10   0        8.50        4.11      0.15 o
   2  10   0        2.47        0.79      0.08 o
   3  10   0      180.51      169.76      1.32 o
   4  10   0      130.79      110.86      0.93 o
   5  10   0       29.33       30.02      0.42 o
   6  10   0        7.10        7.25      0.32 o
   7  10   0       10.55        9.71      0.56 o
   8  10   0        1.43        2.21      0.78 o
   1  11   0        2.71        3.17      0.12 o
   2  11   0       60.49       71.19      0.60 o
   3  11   0        2.33        2.09      0.16 o
   4  11   0        0.00        0.92      0.13 o
   5  11   0       27.51       24.44      0.40 o
   6  11   0       12.63       13.13      0.43 o
   7  11   0       11.22       10.18      0.47 o
   8  11   0        0.32        1.11      1.11 o
   0  12   0     1783.73     1791.36     14.98 o
   1  12   0       25.20       25.72      0.39 o
   2  12   0      569.35      566.87      3.46 o
   3  12   0      269.82      269.23      1.97 o
   4  12   0       45.19       47.60      0.64 o
   5  12   0       73.62       70.41      0.80 o
   6  12   0       52.60       57.32      0.91 o
   7  12   0        1.68        2.35      0.49 o
   1  13   0      111.47      102.84      0.84 o
   2  13   0       31.31       33.04      0.48 o
   3  13   0       12.89       13.17      0.40 o
   4  13   0        9.98        9.42      0.37 o
   5  13   0       32.50       32.42      0.57 o
   6  13   0        3.14        4.05      0.35 o
   7  13   0        3.53        2.96      0.53 o
   0  14   0      187.40      202.41      1.95 o
   1  14   0      242.49      206.84      1.48 o
   2  14   0       61.35       61.38      0.96 o
   3  14   0       51.69       51.77      0.75 o
   4  14   0       41.33       40.13      0.77 o
   5  14   0       15.72       15.56      0.57 o
   6  14   0       27.41       28.25      0.78 o
   7  14   0        0.19        0.81      0.39 o
   1  15   0      258.46      256.24      1.88 o
   2  15   0       10.52        8.95      0.30 o
   3  15   0        1.44        1.10      0.20 o
   4  15   0        1.38        1.00      0.24 o
   5  15   0        2.45        4.16      0.38 o
   6  15   0        5.19        5.79      0.46 o
   7  15   0        0.68        1.28      1.04 o
   0  16   0      128.99      129.62      1.44 o
   1  16   0        8.14        7.54      0.30 o
   2  16   0       47.20       52.99      0.71 o
   3  16   0       19.21       20.39      0.50 o
   4  16   0        0.01        0.09      0.20 o
   5  16   0       42.89       46.30      0.97 o
   6  16   0       17.93       20.10      0.78 o
   1  17   0        0.24        0.33      0.16 o
   2  17   0        7.24        8.30      0.37 o
   3  17   0       28.78       27.96      0.71 o
   4  17   0       46.68       45.45      0.93 o
   5  17   0        0.21        0.50      0.29 o
   6  17   0        1.45        1.54      0.49 o
   0  18   0       67.82       74.02      1.61 o
   1  18   0      122.37      115.16      1.18 o
   2  18   0      171.26      171.19      1.69 o
   3  18   0       57.94       59.35      1.05 o
   4  18   0        9.83        9.34      0.66 o
   5  18   0        4.05        3.33      0.47 o
   6  18   0        5.79        9.13      0.76 o
   1  19   0        3.91        5.27      0.30 o
   2  19   0        9.47        7.90      0.40 o
   3  19   0       32.09       32.03      0.97 o
   4  19   0        5.11        4.61      0.54 o
   5  19   0       15.56       15.63      0.76 o
   6  19   0        1.94        1.47      0.61 o
   0  20   0        9.39       12.13      0.62 o
   1  20   0       59.04       54.70      0.94 o
   2  20   0       75.56       73.64      1.42 o
   3  20   0       43.96       44.83      1.16 o
   4  20   0       10.58        9.55      0.67 o
   5  20   0        7.63        8.51      0.67 o
   1  21   0        1.66        0.91      0.32 o
   2  21   0        4.18        3.51      0.45 o
   3  21   0       18.60       20.95      0.86 o
   4  21   0        0.85        1.39      0.41 o
   5  21   0        4.61        4.15      0.54 o
   0  22   0       37.81       44.17      1.74 o
   1  22   0        0.24       -0.09      0.29 o
   2  22   0       22.91       21.62      1.07 o
   3  22   0       22.74       24.07      0.99 o
   4  22   0        1.98        1.77      0.68 o
   1  23   0        1.75        1.51      0.39 o
   2  23   0       14.82       14.42      0.99 o
   3  23   0        2.28        1.66      0.42 o
   4  23   0        0.24       -0.20      0.43 o
   0  24   0       10.14       12.78      1.13 o
   1  24   0       28.94       31.19      1.28 o
   2  24   0        1.07        1.23      0.47 o
   3  24   0       18.49       19.76      1.82 o
   1  25   0        8.00        7.75      0.90 o
   2  25   0        0.76        0.31      0.45 o
   3  25   0       15.33       14.00      1.84 o
   0  26   0       19.70       19.37      1.48 o
   1  26   0       14.75       15.09      1.30 o
   2  26   0        0.14       -0.37      0.74 o
  -8   1   1        5.65        4.84      0.91 o
  -7   1   1       10.84        8.93      0.78 o
  -6   1   1       11.93       10.90      0.54 o
  -5   1   1       20.75       15.92      0.46 o
  -4   1   1      245.97      260.16      1.67 o
  -3   1   1       32.11       31.28      0.41 o
  -2   1   1       16.74       19.18      0.19 o
  -1   1   1     1471.27     1474.82      8.28 o
   0   1   1       41.23       42.42      0.32 o
   1   1   1     5854.67     6013.95     29.65 o
   2   1   1       93.08       97.54      0.67 o
   3   1   1      123.07      109.59      0.66 o
   4   1   1       11.87        9.47      0.22 o
   5   1   1       10.51       11.58      0.24 o
   6   1   1       18.98       19.93      0.60 o
   7   1   1       11.57       12.25      0.52 o
   8   1   1        2.13        3.14      1.35 o
  -8   2   1        0.13       -0.28      0.56 o
  -7   2   1        8.74       10.38      0.83 o
  -6   2   1       23.59       23.62      0.59 o
  -5   2   1       52.16       51.34      0.56 o
  -4   2   1      555.13      548.45      3.11 o
  -3   2   1      346.10      313.41      1.55 o
  -2   2   1     2282.97     2474.90     18.64 o
  -1   2   1     2722.24     2929.65     17.10 o
   0   2   1     1562.80     1604.46     12.23 o
   1   2   1     9391.09     9440.56     52.08 o
   2   2   1        0.10        0.62      0.06 o
   3   2   1      514.49      531.18      2.54 o
   4   2   1      198.94      199.24      1.15 o
   5   2   1       57.12       54.45      0.51 o
   6   2   1       62.78       61.81      0.79 o
   7   2   1        0.11        0.19      0.22 o
   8   2   1        2.87        2.41      0.86 o
  -8   3   1        3.85        4.81      0.86 o
  -7   3   1        5.73        4.90      0.66 o
  -6   3   1       10.45       12.85      0.34 o
  -5   3   1        1.14        0.79      0.08 o
  -4   3   1       94.16       98.03      0.69 o
  -3   3   1        0.87        0.88      0.05 o
  -2   3   1       41.44       47.67      0.42 o
  -1   3   1       35.71       40.73      0.35 o
   0   3   1       22.14       34.03      0.52 o
   1   3   1     1517.15     1595.66      7.68 o
   2   3   1       55.12       55.59      0.40 o
   3   3   1      533.52      555.14      2.65 o
   4   3   1       17.42       13.76      0.23 o
   5   3   1       10.47        9.10      0.26 o
   6   3   1        1.37        1.35      0.19 o
   7   3   1        6.01        5.33      0.43 o
   8   3   1        0.12       -0.11      0.56 o
  -8   4   1        0.08        0.31      0.86 o
  -7   4   1       37.67       41.03      0.75 o
  -6   4   1       69.08       68.08      0.93 o
  -5   4   1        5.55        6.01      0.19 o
  -4   4   1      149.53      147.61      0.98 o
  -3   4   1      591.04      618.61      3.15 o
  -2   4   1      372.89      391.50      2.41 o
  -1   4   1     2559.72     2818.67     13.84 o
   0   4   1     1242.97     1335.59      7.08 o
   1   4   1     8773.01     8823.67     51.67 o
   2   4   1      306.31      320.23      1.58 o
   3   4   1      816.61      809.82      3.89 o
   4   4   1        0.05        0.18      0.08 o
   5   4   1       26.13       27.20      0.41 o
   6   4   1       66.78       64.18      0.83 o
   7   4   1        0.16       -0.16      0.25 o
   8   4   1        4.05        6.80      2.40 o
  -8   5   1        0.10       -0.31      0.68 o
  -7   5   1        7.14        6.34      0.35 o
  -6   5   1        5.17        5.80      0.29 o
  -5   5   1      178.22      172.80      1.24 o
  -4   5   1      127.17      117.59      0.84 o
  -3   5   1        7.15        9.71      0.18 o
  -2   5   1       33.51       31.12      0.39 o
  -1   5   1     4112.42     4301.89     26.34 o
   0   5   1       30.42       20.44      0.20 o
   1   5   1      757.71      777.89      4.20 o
   2   5   1        1.51        2.57      0.11 o
   3   5   1       28.55       32.79      0.48 o
   4   5   1       35.40       31.46      0.39 o
   5   5   1       75.42       72.80      0.74 o
   6   5   1        0.11        0.38      0.17 o
   7   5   1        0.17        0.20      0.19 o
   8   5   1        0.19        0.07      0.74 o
  -8   6   1        0.38       -0.04      0.45 o
  -7   6   1        0.04        0.05      0.16 o
  -6   6   1        9.14        8.53      0.30 o
  -5   6   1       51.65       47.53      0.48 o
  -4   6   1       35.53       34.52      0.38 o
  -3   6   1      353.96      330.33      1.87 o
  -2   6   1       87.24      111.36      0.78 o
  -1   6   1       18.34       21.40      0.20 o
   0   6   1      573.20      600.00      3.64 o
   1   6   1      172.83      191.90      1.05 o
   2   6   1      105.23      116.01      0.93 o
   3   6   1       55.50       47.27      0.58 o
   4   6   1       18.79       15.87      0.31 o
   5   6   1       45.77       44.38      0.56 o
   6   6   1        1.09        1.18      0.16 o
   7   6   1        0.04       -0.05      0.18 o
   8   6   1        0.93        1.05      1.72 o
  -8   7   1        1.08        0.26      0.24 o
  -7   7   1        6.03        5.43      0.37 o
  -6   7   1       61.42       62.38      0.77 o
  -5   7   1       14.04       15.19      0.27 o
  -4   7   1      118.13      120.26      1.03 o
  -3   7   1      127.56      117.82      0.74 o
  -2   7   1      270.59      301.81      1.85 o
  -1   7   1      497.56      616.96      2.86 o
   0   7   1       95.04      105.27      0.72 o
   1   7   1       40.75       40.36      0.40 o
   2   7   1        1.89        2.52      0.19 o
   3   7   1       41.88       46.63      0.48 o
   4   7   1        6.91        5.91      0.23 o
   5   7   1        4.04        4.54      0.21 o
   6   7   1       14.60       16.02      0.45 o
   7   7   1        1.54        1.27      0.23 o
   8   7   1        2.66        2.70      0.87 o
  -8   8   1        1.01        1.41      0.69 o
  -7   8   1        2.89        3.51      0.42 o
  -6   8   1       26.22       27.27      0.53 o
  -5   8   1       12.13       13.66      0.27 o
  -4   8   1      492.04      499.85      2.93 o
  -3   8   1      115.92      109.41      0.77 o
  -2   8   1      447.99      419.10      2.52 o
  -1   8   1     1707.39     1775.27      8.58 o
   0   8   1        1.40        0.70      0.12 o
   1   8   1     1446.86     1512.37      7.38 o
   2   8   1        0.58        0.40      0.15 o
   3   8   1      635.63      659.12      3.74 o
   4   8   1      129.65      124.95      0.95 o
   5   8   1        3.10        3.28      0.19 o
   6   8   1       32.06       33.31      0.57 o
   7   8   1        0.01        0.00      0.19 o
   8   8   1        5.12        6.56      1.08 o
  -8   9   1        7.50        7.55      1.08 o
  -7   9   1        1.05        1.49      0.26 o
  -6   9   1       30.85       30.67      0.50 o
  -5   9   1       16.05       14.21      0.30 o
  -4   9   1       58.60       52.89      0.56 o
  -3   9   1       76.98       74.47      0.65 o
  -2   9   1       38.52       46.13      0.45 o
  -1   9   1       98.04      107.25      0.67 o
   0   9   1       69.53       77.27      0.62 o
   1   9   1       13.55       13.47      0.24 o
   2   9   1      309.29      296.29      2.11 o
   3   9   1       12.58       15.26      0.35 o
   4   9   1       17.02       14.21      0.29 o
   5   9   1        1.18        0.38      0.13 o
   6   9   1        9.34       10.16      0.39 o
   7   9   1        4.14        3.97      0.34 o
   8   9   1        2.22        1.53      0.82 o
  -8  10   1        1.25        0.57      0.65 o
  -7  10   1       14.75       15.94      0.57 o
  -6  10   1        0.30        0.15      0.13 o
  -5  10   1       77.13       84.62      0.80 o
  -4  10   1      213.21      203.20      1.48 o
  -3  10   1      224.51      213.21      1.58 o
  -2  10   1      831.44      803.02      4.15 o
  -1  10   1      583.15      571.50      2.81 o
   0  10   1       57.80       46.20      0.46 o
   1  10   1     1168.17     1194.74      5.84 o
   2  10   1      190.54      166.00      1.28 o
   3  10   1      323.44      333.68      3.14 o
   4  10   1      147.69      147.40      1.10 o
   5  10   1       26.20       30.05      0.65 o
   6  10   1        8.18        8.13      0.37 o
   7  10   1       10.60       11.83      0.58 o
   8  10   1        0.97        0.98      1.23 o
  -8  11   1        0.00        0.74      0.98 o
  -7  11   1       15.38       16.22      0.98 o
  -6  11   1       12.13       13.08      0.36 o
  -5  11   1       15.52       13.52      0.34 o
  -4  11   1        2.56        3.14      0.26 o
  -3  11   1       13.53        8.27      0.28 o
  -2  11   1       65.91       70.17      0.59 o
  -1  11   1       57.86       69.79      0.53 o
   0  11   1      134.67      134.77      0.95 o
   1  11   1      414.62      432.82      2.45 o
   2  11   1       39.35       37.31      0.52 o
   3  11   1       34.60       31.99      0.48 o
   4  11   1       16.77       17.81      0.47 o
   5  11   1        2.54        1.70      0.20 o
   6  11   1        0.77        0.38      0.21 o
   7  11   1       10.02       10.42      0.69 o
  -7  12   1        8.57        9.24      0.54 o
  -6  12   1        3.48        3.68      0.27 o
  -5  12   1        1.10        1.31      0.18 o
  -4  12   1       76.80       67.99      0.77 o
  -3  12   1      332.53      289.53      2.18 o
  -2  12   1       98.52      108.47      0.83 o
  -1  12   1       59.63       63.27      0.57 o
   0  12   1       42.94       37.09      0.41 o
   1  12   1       41.17       45.33      0.51 o
   2  12   1      166.84      143.12      1.26 o
   3  12   1       29.77       26.06      0.48 o
   4  12   1        7.07        7.34      0.36 o
   5  12   1        1.14        1.21      0.22 o
   6  12   1        0.45        0.52      0.23 o
   7  12   1        1.31        1.23      0.36 o
  -7  13   1        2.06        2.16      0.56 o
  -6  13   1        1.28        0.91      0.21 o
  -5  13   1       10.01        8.56      0.38 o
  -4  13   1       19.07       16.11      0.42 o
  -3  13   1       11.28       12.90      0.35 o
  -2  13   1       32.26       34.60      0.48 o
  -1  13   1      260.19      251.67      1.69 o
   0  13   1       50.10       50.31      0.50 o
   1  13   1       28.07       25.43      0.64 o
   2  13   1       60.82       53.54      0.67 o
   3  13   1      118.56      111.59      1.29 o
   4  13   1        1.06        1.08      0.21 o
   5  13   1        0.92        0.64      0.24 o
   6  13   1        0.23       -0.12      0.35 o
   7  13   1        5.15        6.63      2.15 o
  -7  14   1        3.10        2.70      0.98 o
  -6  14   1       31.10       33.04      0.68 o
  -5  14   1       15.13       13.78      0.47 o
  -4  14   1       98.32       98.27      1.30 o
  -3  14   1        6.92        5.90      0.31 o
  -2  14   1       29.88       27.49      0.52 o
  -1  14   1      512.36      510.63      3.03 o
   0  14   1      326.59      308.93      1.96 o
   1  14   1      286.04      295.23      2.23 o
   2  14   1        0.02        0.60      0.14 o
   3  14   1      109.25      105.74      1.26 o
   4  14   1       20.78       21.00      0.55 o
   5  14   1        0.33        0.20      0.25 o
   6  14   1       14.14       13.94      0.65 o
   7  14   1        0.15        0.03      0.65 o
  -7  15   1        3.51        1.72      0.98 o
  -6  15   1       27.45       28.17      0.70 o
  -5  15   1       35.91       35.64      0.77 o
  -4  15   1       39.79       38.23      0.73 o
  -3  15   1        5.15        7.07      0.35 o
  -2  15   1        3.66        4.30      0.27 o
  -1  15   1       14.33       16.68      0.33 o
   0  15   1       44.14       40.88      0.48 o
   1  15   1      155.78      158.47      1.39 o
   2  15   1       17.61       14.85      0.37 o
   3  15   1        2.66        4.35      0.29 o
   4  15   1       19.20       18.63      0.56 o
   5  15   1        2.88        2.42      0.34 o
   6  15   1       16.61       16.22      0.85 o
   7  15   1        0.38        1.60      1.11 o
  -6  16   1        4.56        5.34      0.51 o
  -5  16   1       79.29       80.89      1.56 o
  -4  16   1       84.83       86.00      1.27 o
  -3  16   1       29.44       28.78      0.63 o
  -2  16   1      139.02      138.67      1.40 o
  -1  16   1      235.64      233.05      1.77 o
   0  16   1      390.40      370.22      2.45 o
   1  16   1       41.61       45.80      0.65 o
   2  16   1       69.08       67.34      0.89 o
   3  16   1       84.45       85.76      1.07 o
   4  16   1       73.67       76.62      1.12 o
   5  16   1       40.73       37.96      0.91 o
   6  16   1        5.70        5.17      0.55 o
  -6  17   1        2.43        3.04      0.43 o
  -5  17   1       29.26       31.22      0.99 o
  -4  17   1        0.24       -0.10      0.22 o
  -3  17   1        0.79        1.29      0.25 o
  -2  17   1       23.30       20.87      0.50 o
  -1  17   1      108.75      106.97      1.11 o
   0  17   1        8.20        8.27      0.29 o
   1  17   1       14.98       14.25      0.39 o
   2  17   1       57.43       49.72      0.71 o
   3  17   1       21.79       22.95      0.59 o
   4  17   1       13.38       13.48      0.58 o
   5  17   1        2.74        2.73      0.34 o
   6  17   1        0.88        1.01      0.39 o
  -6  18   1        6.49        6.48      0.58 o
  -5  18   1       58.83       61.85      1.40 o
  -4  18   1        7.72        9.09      0.66 o
  -3  18   1        5.34        5.21      0.39 o
  -2  18   1        7.10        7.80      0.39 o
  -1  18   1      128.82      120.17      1.38 o
   0  18   1       13.95       11.01      0.37 o
   1  18   1       23.83       23.04      0.49 o
   2  18   1        4.35        3.49      0.27 o
   3  18   1        0.07        0.25      0.21 o
   4  18   1       16.97       18.23      0.74 o
   5  18   1        4.05        4.26      0.42 o
   6  18   1        0.19        0.32      0.46 o
  -6  19   1       10.02       11.42      0.74 o
  -5  19   1        0.79        0.43      0.53 o
  -4  19   1        2.70        2.12      0.56 o
  -3  19   1       27.18       27.60      0.73 o
  -2  19   1        0.11        0.29      0.19 o
  -1  19   1       41.43       39.75      0.70 o
   0  19   1        0.08       -0.05      0.17 o
   1  19   1       22.77       22.65      0.50 o
   2  19   1       12.50       11.17      0.55 o
   3  19   1        1.40        1.15      0.35 o
   4  19   1        9.42        9.26      0.59 o
   5  19   1       11.34       11.44      0.96 o
  -6  20   1        1.58        2.09      0.86 o
  -5  20   1        3.92        4.05      0.57 o
  -4  20   1       27.16       28.72      1.19 o
  -3  20   1       14.37       14.02      0.76 o
  -2  20   1      108.44      108.99      1.49 o
  -1  20   1        4.63        6.99      0.44 o
   0  20   1        0.85        0.84      0.22 o
   1  20   1       42.58       47.15      0.74 o
   2  20   1       13.93       15.20      0.75 o
   3  20   1        6.25        6.91      0.73 o
   4  20   1       24.04       25.45      0.84 o
   5  20   1        0.79        1.03      0.45 o
  -5  21   1        0.12       -0.37      0.37 o
  -4  21   1       11.85       12.61      0.79 o
  -3  21   1        2.77        2.47      0.44 o
  -2  21   1       10.57       10.89      0.80 o
  -1  21   1       77.89       77.21      1.38 o
   0  21   1        3.19        3.85      0.58 o
   1  21   1       28.54       31.19      0.88 o
   2  21   1        3.71        4.23      0.60 o
   3  21   1        1.11        1.35      0.37 o
   4  21   1       40.92       42.25      1.09 o
   5  21   1        0.11        0.74      0.86 o
  -4  22   1       13.65       12.80      0.82 o
  -3  22   1       14.02       13.04      0.79 o
  -2  22   1       52.92       54.60      1.54 o
  -1  22   1        9.42       10.59      0.69 o
   0  22   1      108.62      104.82      2.00 o
   1  22   1       11.84       11.35      0.68 o
   2  22   1       63.39       65.52      1.58 o
   3  22   1       19.33       15.26      0.81 o
   4  22   1       16.55       17.67      0.96 o
  -4  23   1        1.68        1.26      0.53 o
  -3  23   1        0.09        0.05      0.45 o
  -2  23   1        1.52        0.94      0.47 o
  -1  23   1        1.57        1.54      0.40 o
   0  23   1        0.01        0.24      0.35 o
   1  23   1       16.16       15.96      0.84 o
   2  23   1        1.06        1.60      0.52 o
   3  23   1        3.65        5.05      0.51 o
   4  23   1       14.37       18.55      2.09 o
  -3  24   1       26.67       26.98      2.24 o
  -2  24   1        0.00       -0.12      0.40 o
  -1  24   1        8.36        7.41      0.89 o
   0  24   1        0.15        0.19      0.35 o
   1  24   1        0.00       -0.51      0.51 o
   2  24   1        4.17        4.39      1.02 o
   3  24   1       10.43       10.08      0.78 o
  -3  25   1        1.96        0.98      0.86 o
  -2  25   1        0.52        0.14      0.47 o
  -1  25   1        0.72        0.00      0.45 o
   0  25   1        0.64        1.04      0.48 o
   1  25   1        1.77        1.76      0.57 o
   2  25   1        9.57       10.64      0.92 o
  -2  26   1        2.78        4.05      1.11 o
  -1  26   1        0.62        0.27      0.56 o
   0  26   1        9.88       10.56      1.04 o
   1  26   1        0.25       -0.18      0.56 o
  -9   0   2        0.03        0.00      0.86 o
  -8   0   2        8.26        8.60      1.47 o
  -7   0   2        2.12        2.33      0.86 o
  -6   0   2      446.69      435.17      5.67 o
  -5   0   2       94.65       95.46      1.70 o
  -4   0   2       43.82       37.45      0.71 o
  -3   0   2      196.89      220.13      2.44 o
  -2   0   2      508.49      501.93      3.57 o
  -1   0   2     3111.72     3534.97     45.80 o
   0   0   2    12682.68    11672.02     94.00 o
   1   0   2        6.38        9.46      0.27 o
   2   0   2     2711.07     2695.47     22.54 o
   3   0   2      167.81      149.33      1.22 o
   4   0   2      298.73      298.86      2.32 o
   5   0   2       11.96       13.45      0.39 o
   6   0   2        2.46        2.29      0.36 o
   7   0   2       17.05       16.30      0.88 o
   8   0   2        2.37        1.35      1.11 o
  -9   1   2        0.02        0.12      0.86 o
  -8   1   2        3.15        2.73      0.73 o
  -7   1   2        1.93        1.19      0.56 o
  -6   1   2        1.78        3.31      0.42 o
  -5   1   2        0.78        1.29      0.22 o
  -4   1   2        1.37        1.19      0.10 o
  -3   1   2       56.77       56.36      0.45 o
  -2   1   2      125.97      131.21      0.77 o
  -1   1   2     2482.53     2568.57     15.63 o
   0   1   2       42.29       54.54      0.39 o
   1   1   2      470.87      459.47      2.22 o
   2   1   2       89.68       94.11      0.72 o
   3   1   2       29.42       31.81      0.31 o
   4   1   2       20.69       16.74      0.37 o
   5   1   2        7.15        6.42      0.21 o
   6   1   2        1.80        2.18      0.23 o
   7   1   2        0.55        0.61      0.27 o
   8   1   2        1.50        2.07      1.29 o
  -9   2   2        0.05       -0.74      0.74 o
  -8   2   2        0.19       -0.73      1.04 o
  -7   2   2       14.91       13.80      1.17 o
  -6   2   2       56.73       56.48      1.21 o
  -5   2   2      213.72      214.97      2.04 o
  -4   2   2       25.41       27.91      0.34 o
  -3   2   2      285.38      277.19      1.65 o
  -2   2   2      688.08      727.24      4.17 o
  -1   2   2     1517.19     1627.39      9.33 o
   0   2   2      655.15      761.57      5.29 o
   1   2   2      104.36      105.60      0.97 o
   2   2   2       58.70       63.80      0.43 o
   3   2   2       15.63       15.40      0.19 o
   4   2   2      344.69      320.26      1.75 o
   5   2   2        8.66        9.13      0.25 o
   6   2   2        9.19       10.24      0.35 o
   7   2   2        8.55        8.28      0.55 o
   8   2   2        2.08        0.18      0.69 o
  -8   3   2        0.02        0.27      0.56 o
  -7   3   2        5.59        6.23      0.87 o
  -6   3   2       18.57       18.05      0.70 o
  -5   3   2      136.86      139.66      1.32 o
  -4   3   2        9.56       12.25      0.18 o
  -3   3   2      675.33      694.50      3.95 o
  -2   3   2      336.12      344.62      2.38 o
  -1   3   2      387.63      403.57      2.06 o
   0   3   2      810.58      915.93      6.03 o
   1   3   2      205.46      231.97      1.26 o
   2   3   2     1413.67     1462.09      7.19 o
   3   3   2        2.12        3.36      0.11 o
   4   3   2       64.22       69.57      0.58 o
   5   3   2       16.26       14.57      0.31 o
   6   3   2       26.62       29.83      0.54 o
   7   3   2        3.47        4.23      0.41 o
   8   3   2        0.18       -0.17      1.35 o
  -8   4   2        6.18        4.85      0.91 o
  -7   4   2        9.43       12.07      1.66 o
  -6   4   2        4.79        4.94      0.28 o
  -5   4   2       17.60       17.05      0.35 o
  -4   4   2       67.20       71.03      0.58 o
  -3   4   2     1378.74     1457.28      8.25 o
  -2   4   2      226.34      267.78      1.78 o
  -1   4   2     2086.82     2216.82     11.23 o
   0   4   2      180.30      217.09      1.55 o
   1   4   2        0.27       -0.05      0.05 o
   2   4   2     1355.95     1437.35      7.24 o
   3   4   2        1.54        1.75      0.09 o
   4   4   2       24.13       23.14      0.38 o
   5   4   2        4.88        5.29      0.22 o
   6   4   2        0.44        0.36      0.18 o
   7   4   2        0.95        1.35      0.31 o
   8   4   2        0.66        0.95      0.73 o
  -8   5   2        0.00       -0.51      0.56 o
  -7   5   2        5.01        4.40      0.41 o
  -6   5   2       16.04       15.98      0.39 o
  -5   5   2       57.26       55.97      0.58 o
  -4   5   2        4.50        7.36      0.22 o
  -3   5   2      312.61      334.15      1.96 o
  -2   5   2      343.61      366.92      2.16 o
  -1   5   2       50.26       54.62      0.40 o
   0   5   2        0.86        0.60      0.06 o
   1   5   2       27.96       24.82      0.26 o
   2   5   2      144.62      142.77      0.87 o
   3   5   2       12.76       13.09      0.22 o
   4   5   2       31.38       30.57      0.40 o
   5   5   2        1.06        0.69      0.14 o
   6   5   2        4.25        4.57      0.29 o
   7   5   2        0.53        0.42      0.28 o
   8   5   2        0.13       -0.61      0.61 o
  -8   6   2       23.14       24.10      1.48 o
  -7   6   2        0.06        0.09      0.16 o
  -6   6   2       29.26       30.13      0.55 o
  -5   6   2       26.78       25.99      0.39 o
  -4   6   2      525.83      504.67      3.04 o
  -3   6   2      562.35      554.08      3.13 o
  -2   6   2     1164.30     1223.33      6.34 o
  -1   6   2     1602.99     1626.37      7.87 o
   0   6   2      476.73      483.12      2.84 o
   1   6   2        1.28        0.90      0.11 o
   2   6   2     2536.87     2545.85     13.92 o
   3   6   2       41.60       36.84      0.43 o
   4   6   2      215.52      205.01      1.43 o
   5   6   2       36.38       36.28      0.52 o
   6   6   2        0.76        1.26      0.21 o
   7   6   2       20.03       23.00      0.62 o
   8   6   2        0.03        0.74      0.69 o
  -8   7   2        2.55        2.03      0.69 o
  -7   7   2       12.45       12.54      0.53 o
  -6   7   2        8.81       10.75      0.39 o
  -5   7   2        7.07        6.08      0.20 o
  -4   7   2       11.12        8.28      0.23 o
  -3   7   2      151.76      147.95      0.96 o
  -2   7   2      246.26      254.98      1.48 o
  -1   7   2       24.46       21.36      0.21 o
   0   7   2       83.45       85.55      0.68 o
   1   7   2       28.28       30.81      0.30 o
   2   7   2      114.95      119.14      0.94 o
   3   7   2      289.96      280.88      1.94 o
   4   7   2       52.26       48.49      0.59 o
   5   7   2        4.17        4.73      0.24 o
   6   7   2        0.00       -0.16      0.16 o
   7   7   2        0.01       -0.16      0.20 o
  -8   8   2        0.78        0.69      0.56 o
  -7   8   2       10.78       11.92      0.50 o
  -6   8   2       15.66       15.79      0.44 o
  -5   8   2        4.25        5.22      0.26 o
  -4   8   2      254.46      249.08      1.67 o
  -3   8   2       11.91       12.69      0.22 o
  -2   8   2       16.66       22.27      0.24 o
  -1   8   2     1301.46     1406.14      6.86 o
   0   8   2      151.70      164.82      1.23 o
   1   8   2        4.87        8.00      0.17 o
   2   8   2     1330.99     1343.94      7.27 o
   3   8   2      353.29      316.26      1.99 o
   4   8   2        2.56        2.68      0.19 o
   5   8   2        4.23        3.37      0.22 o
   6   8   2        0.34        0.31      0.16 o
   7   8   2        0.57        0.09      0.24 o
  -8   9   2        4.40        3.56      1.11 o
  -7   9   2       10.07        8.89      0.48 o
  -6   9   2        3.70        4.58      0.27 o
  -5   9   2       21.70       25.27      0.40 o
  -4   9   2        0.14        0.18      0.10 o
  -3   9   2       52.45       53.43      0.51 o
  -2   9   2      200.51      206.94      1.20 o
  -1   9   2      233.07      238.61      1.36 o
   0   9   2      700.29      663.85      4.09 o
   1   9   2       73.96       84.87      0.63 o
   2   9   2      179.59      168.59      1.18 o
   3   9   2       27.16       27.02      0.39 o
   4   9   2       22.34       22.06      0.43 o
   5   9   2        1.05        0.55      0.15 o
   6   9   2        1.78        2.23      0.26 o
   7   9   2        0.10        0.03      0.23 o
  -7  10   2       10.47       11.99      0.58 o
  -6  10   2       24.42       21.84      0.48 o
  -5  10   2       67.79       71.46      0.77 o
  -4  10   2      100.66       95.06      0.85 o
  -3  10   2      573.35      575.74      3.48 o
  -2  10   2      419.83      435.66      2.34 o
  -1  10   2      120.37      103.87      0.72 o
   0  10   2      322.92      346.08      2.28 o
   1  10   2      324.18      318.37      1.96 o
   2  10   2       13.38       11.56      0.28 o
   3  10   2       43.51       43.26      0.48 o
   4  10   2       30.15       30.31      0.54 o
   5  10   2        0.24        0.03      0.17 o
   6  10   2        1.78        1.20      0.25 o
   7  10   2        0.05       -0.11      0.36 o
  -7  11   2       18.19       17.76      1.12 o
  -6  11   2       11.00       12.30      0.41 o
  -5  11   2       67.39       64.67      0.76 o
  -4  11   2        6.83       10.09      0.27 o
  -3  11   2      111.86      110.70      0.93 o
  -2  11   2      176.80      184.73      1.20 o
  -1  11   2       12.08       13.68      0.21 o
   0  11   2       54.50       62.01      0.64 o
   1  11   2       27.29       24.70      0.40 o
   2  11   2       18.70       19.75      0.37 o
   3  11   2       28.54       23.94      0.44 o
   4  11   2        0.15        0.83      0.20 o
   5  11   2        0.27        0.04      0.20 o
   6  11   2        4.98        4.66      0.40 o
   7  11   2        1.45        1.33      0.60 o
  -7  12   2        0.03        0.22      0.29 o
  -6  12   2       94.27       95.59      1.21 o
  -5  12   2       20.45       20.77      0.51 o
  -4  12   2       71.41       76.50      0.78 o
  -3  12   2      490.25      487.12      3.39 o
  -2  12   2      202.30      190.05      1.30 o
  -1  12   2      152.91      146.08      1.03 o
   0  12   2      887.46      878.89      5.41 o
   1  12   2      313.04      298.80      2.24 o
   2  12   2      118.91      128.80      1.18 o
   3  12   2        3.31        3.47      0.26 o
   4  12   2      161.00      162.55      1.98 o
   5  12   2       48.07       49.61      0.97 o
   6  12   2        7.85        6.92      0.45 o
   7  12   2        2.97        2.89      0.65 o
  -7  13   2        8.85        9.57      0.79 o
  -6  13   2        6.33        7.03      0.44 o
  -5  13   2        0.09        0.29      0.24 o
  -4  13   2        2.20        2.01      0.20 o
  -3  13   2        0.02        0.53      0.14 o
  -2  13   2      183.85      165.06      1.31 o
  -1  13   2       46.08       41.46      0.48 o
   0  13   2        5.34        7.07      0.24 o
   1  13   2      115.28      115.58      1.09 o
   2  13   2        0.05        0.18      0.12 o
   3  13   2       31.76       28.24      0.56 o
   4  13   2        2.79        2.97      0.32 o
   5  13   2       25.48       25.80      0.90 o
   6  13   2        0.00       -0.25      0.25 o
   7  13   2        3.43        4.46      0.73 o
  -7  14   2        0.04       -0.33      0.33 o
  -6  14   2       26.84       28.02      1.36 o
  -5  14   2       10.29       10.53      0.47 o
  -4  14   2       17.62       17.14      0.49 o
  -3  14   2       13.68       16.25      0.47 o
  -2  14   2      321.09      292.87      2.22 o
  -1  14   2        7.03        5.83      0.22 o
   0  14   2      305.06      307.66      2.27 o
   1  14   2      376.94      343.30      2.53 o
   2  14   2        3.13        2.94      0.22 o
   3  14   2       48.15       43.47      0.72 o
   4  14   2       57.77       54.67      1.00 o
   5  14   2       21.19       21.67      0.71 o
   6  14   2        2.73        2.89      0.48 o
   7  14   2        2.78        0.74      1.11 o
  -7  15   2        0.67        0.15      0.43 o
  -6  15   2        0.31        0.28      0.50 o
  -5  15   2       35.53       33.71      0.85 o
  -4  15   2       12.74       10.89      0.53 o
  -3  15   2       49.73       47.90      0.85 o
  -2  15   2        1.28        1.68      0.22 o
  -1  15   2       39.74       33.63      0.46 o
   0  15   2      417.15      386.32      2.65 o
   1  15   2        2.57        3.38      0.22 o
   2  15   2        1.34        2.49      0.27 o
   3  15   2       36.06       33.75      0.65 o
   4  15   2        8.47       10.48      0.64 o
   5  15   2        1.29        1.23      0.31 o
   6  15   2        2.15        2.16      0.50 o
  -7  16   2        2.63        2.46      0.98 o
  -6  16   2       13.17       12.78      0.75 o
  -5  16   2       43.14       46.94      1.03 o
  -4  16   2        0.31       -0.20      0.20 o
  -3  16   2      155.09      150.20      1.77 o
  -2  16   2        5.42        4.08      0.30 o
  -1  16   2      114.17      106.41      1.02 o
   0  16   2      106.84      104.67      1.06 o
   1  16   2        5.06        5.50      0.28 o
   2  16   2       27.20       27.64      0.56 o
   3  16   2       12.14        9.53      0.41 o
   4  16   2        3.82        3.98      0.40 o
   5  16   2        0.02       -0.26      0.26 o
   6  16   2        0.09        0.48      0.38 o
  -6  17   2        3.46        4.76      0.57 o
  -5  17   2       25.99       29.04      0.97 o
  -4  17   2       52.55       50.20      1.09 o
  -3  17   2        7.58        7.10      0.43 o
  -2  17   2        8.21        9.39      0.42 o
  -1  17   2       13.83       14.85      0.40 o
   0  17   2      129.63      122.07      1.25 o
   1  17   2        0.23        0.17      0.16 o
   2  17   2        0.06        0.21      0.18 o
   3  17   2        9.62       10.04      0.50 o
   4  17   2       12.06       11.76      0.63 o
   5  17   2        0.21        0.49      0.33 o
   6  17   2        1.23        0.91      0.47 o
  -6  18   2        6.39        6.37      0.63 o
  -5  18   2        1.07        1.84      0.43 o
  -4  18   2       88.50       91.37      1.38 o
  -3  18   2       75.78       73.15      1.15 o
  -2  18   2        3.95        4.16      0.30 o
  -1  18   2      132.52      132.83      1.40 o
   0  18   2       58.10       60.97      0.80 o
   1  18   2       85.35       79.06      0.95 o
   2  18   2      200.26      200.56      1.90 o
   3  18   2       22.38       21.80      0.98 o
   4  18   2        1.75        1.40      0.38 o
   5  18   2        5.58        6.31      0.99 o
   6  18   2        2.25        2.38      0.77 o
  -6  19   2        1.96        1.17      0.65 o
  -5  19   2        4.23        4.85      0.55 o
  -4  19   2       60.29       61.17      1.49 o
  -3  19   2        0.66        0.56      0.25 o
  -2  19   2        2.46        1.69      0.31 o
  -1  19   2       27.85       30.41      0.67 o
   0  19   2        1.34        1.57      0.25 o
   1  19   2        2.96        3.03      0.25 o
   2  19   2        1.03        1.81      0.26 o
   3  19   2       18.64       19.25      0.64 o
   4  19   2        0.58        0.53      0.32 o
   5  19   2       23.63       25.92      1.65 o
  -6  20   2        0.02        0.00      0.61 o
  -5  20   2        2.12        1.61      0.47 o
  -4  20   2       73.12       76.02      1.58 o
  -3  20   2       26.36       25.30      0.92 o
  -2  20   2       37.94       36.71      0.92 o
  -1  20   2       23.01       23.22      0.67 o
   0  20   2        9.90        8.91      0.49 o
   1  20   2       38.38       37.99      0.71 o
   2  20   2       36.45       33.35      0.86 o
   3  20   2       27.18       28.48      0.85 o
   4  20   2        0.11       -0.33      0.33 o
   5  20   2       31.13       33.74      1.35 o
  -5  21   2        2.42        3.24      0.59 o
  -4  21   2        0.01        0.21      0.39 o
  -3  21   2        0.28        0.56      0.31 o
  -2  21   2       19.25       18.32      0.96 o
  -1  21   2        3.74        3.61      0.54 o
   0  21   2        4.28        4.36      0.49 o
   1  21   2        0.00       -0.06      0.26 o
   2  21   2        8.60        9.40      0.58 o
   3  21   2       12.10       11.96      0.68 o
   4  21   2        1.98        2.00      0.58 o
  -4  22   2        4.63        5.38      0.57 o
  -3  22   2       16.84       19.45      1.47 o
  -2  22   2        9.31        8.43      0.78 o
  -1  22   2       21.84       22.85      1.06 o
   0  22   2        0.00       -0.10      0.44 o
   1  22   2        1.71        1.05      0.33 o
   2  22   2        4.06        3.89      0.44 o
   3  22   2        0.94        0.79      0.36 o
   4  22   2        0.01        0.33      0.50 o
  -4  23   2        0.04        0.36      0.47 o
  -3  23   2        8.07        8.05      0.83 o
  -2  23   2       15.17       13.69      0.96 o
  -1  23   2        0.50        0.29      0.40 o
   0  23   2       14.81       17.45      0.79 o
   1  23   2        2.69        3.92      0.52 o
   2  23   2        5.12        5.22      0.60 o
   3  23   2        2.71        2.75      0.52 o
  -3  24   2       12.99       12.87      1.82 o
  -2  24   2       18.47       21.41      3.50 o
  -1  24   2       17.25       17.57      1.77 o
   0  24   2        5.08        6.31      0.55 o
   1  24   2       26.90       32.06      1.11 o
   2  24   2        0.05        0.29      0.39 o
   3  24   2        3.88        2.95      1.11 o
  -3  25   2        0.65       -0.49      0.74 o
  -2  25   2        3.81        3.22      0.78 o
  -1  25   2       14.00       12.24      1.32 o
   0  25   2        0.77        0.97      0.37 o
   1  25   2        4.93        5.82      0.63 o
   2  25   2        2.19        2.16      0.52 o
  -1  26   2        2.18        2.83      0.78 o
   0  26   2       15.29       17.04      1.18 o
   1  26   2       18.56       18.29      1.43 o
  -9   1   3        0.46        1.04      0.69 o
  -8   1   3        0.63        0.60      0.92 o
  -7   1   3        1.31        2.13      0.68 o
  -6   1   3        0.15        0.23      0.68 o
  -5   1   3      328.19      308.90      3.39 o
  -4   1   3      567.02      592.36      3.72 o
  -3   1   3      102.53      145.09      1.09 o
  -2   1   3      183.52      187.79      1.32 o
  -1   1   3      957.38     1003.24      6.33 o
   0   1   3       37.88       45.26      0.37 o
   1   1   3      567.90      648.99      3.32 o
   2   1   3        1.48        1.52      0.08 o
   3   1   3      107.01      101.23      0.69 o
   4   1   3        0.08        0.25      0.09 o
   5   1   3       25.05       26.67      0.42 o
   6   1   3        0.39        0.00      0.17 o
   7   1   3        3.95        4.01      0.50 o
  -9   2   3        2.58        0.85      1.17 o
  -8   2   3        0.03       -0.09      0.47 o
  -7   2   3       29.31       28.52      2.09 o
  -6   2   3       13.14       12.84      1.29 o
  -5   2   3      309.21      296.15      2.40 o
  -4   2   3       87.34       90.53      0.71 o
  -3   2   3      358.87      338.56      2.32 o
  -2   2   3     1936.52     2077.77     12.86 o
  -1   2   3        0.93        1.25      0.11 o
   0   2   3     2958.89     2995.03     17.17 o
   1   2   3      638.45      679.03      3.35 o
   2   2   3       10.55       16.12      0.21 o
   3   2   3      227.14      240.36      1.53 o
   4   2   3       35.00       30.20      0.37 o
   5   2   3       56.23       55.62      0.61 o
   6   2   3        7.46        8.10      0.37 o
   7   2   3        0.54        0.74      0.41 o
  -9   3   3        0.13       -0.37      0.74 o
  -8   3   3        8.46        7.44      0.96 o
  -7   3   3        1.08        1.87      0.56 o
  -6   3   3       23.00       22.38      0.87 o
  -5   3   3       67.71       67.03      0.76 o
  -4   3   3      105.91      117.97      0.87 o
  -3   3   3      462.42      536.40      3.54 o
  -2   3   3        3.43        2.05      0.13 o
  -1   3   3     1050.90     1166.30      6.38 o
   0   3   3      161.00      191.33      1.40 o
   1   3   3      547.92      605.11      3.00 o
   2   3   3       20.93       19.35      0.25 o
   3   3   3      159.40      155.04      0.95 o
   4   3   3       16.26       15.58      0.30 o
   5   3   3        0.34        0.33      0.14 o
   6   3   3        1.36        1.36      0.20 o
   7   3   3        1.42        0.86      0.50 o
  -8   4   3        0.29        0.06      0.52 o
  -7   4   3       87.22       91.59      2.43 o
  -6   4   3        0.05        0.06      0.15 o
  -5   4   3      174.48      166.87      1.30 o
  -4   4   3      235.34      229.56      1.55 o
  -3   4   3      198.56      212.77      1.59 o
  -2   4   3       61.06       52.58      0.40 o
  -1   4   3      292.90      305.25      1.68 o
   0   4   3     2638.30     2753.21     23.45 o
   1   4   3      765.30      791.15      4.02 o
   2   4   3      274.95      259.59      1.48 o
   3   4   3      336.53      337.47      1.91 o
   4   4   3       12.61       13.95      0.29 o
   5   4   3       62.99       58.58      0.65 o
   6   4   3        1.31        0.96      0.19 o
   7   4   3        1.44        1.20      0.34 o
  -8   5   3        0.70        0.43      0.52 o
  -7   5   3       43.84       42.17      2.83 o
  -6   5   3        2.79        2.41      0.21 o
  -5   5   3        1.64        1.55      0.12 o
  -4   5   3        7.58        8.17      0.23 o
  -3   5   3       23.16       26.93      0.35 o
  -2   5   3      958.85     1008.16      5.25 o
  -1   5   3      387.00      392.39      2.22 o
   0   5   3      385.38      391.29      2.57 o
   1   5   3      298.30      280.94      1.61 o
   2   5   3        6.99        9.39      0.27 o
   3   5   3      143.58      156.80      1.07 o
   4   5   3        5.49        4.96      0.22 o
   5   5   3        4.13        3.97      0.23 o
   6   5   3        0.90        0.75      0.19 o
   7   5   3        2.40        2.15      0.42 o
  -8   6   3        0.19        0.06      0.52 o
  -7   6   3        2.78        3.38      0.35 o
  -6   6   3       24.40       26.69      0.50 o
  -5   6   3       11.89       11.76      0.25 o
  -4   6   3       13.39       12.39      0.25 o
  -3   6   3      243.47      258.33      1.82 o
  -2   6   3      141.41      181.47      1.08 o
  -1   6   3      205.51      214.25      1.32 o
   0   6   3       72.12       80.68      0.79 o
   1   6   3       85.90       94.15      0.69 o
   2   6   3       97.50       96.15      0.70 o
   3   6   3       50.10       58.36      0.75 o
   4   6   3      116.73      108.25      0.95 o
   5   6   3        0.12       -0.12      0.12 o
   6   6   3        7.38        6.23      0.36 o
   7   6   3        0.02        0.22      0.53 o
  -8   7   3        0.03       -0.37      0.74 o
  -7   7   3       16.89       18.30      0.56 o
  -6   7   3       62.94       64.19      0.87 o
  -5   7   3       19.05       18.08      0.32 o
  -4   7   3      103.05      107.16      0.94 o
  -3   7   3      259.60      256.37      1.74 o
  -2   7   3      310.50      304.71      1.66 o
  -1   7   3      317.47      328.74      1.87 o
   0   7   3      143.96      177.93      1.41 o
   1   7   3       15.12       11.28      0.20 o
   2   7   3       89.90       87.00      0.65 o
   3   7   3      476.58      457.05      2.75 o
   4   7   3       30.07       29.60      0.44 o
   5   7   3        0.04        0.03      0.16 o
   6   7   3        0.55        0.09      0.19 o
   7   7   3        0.01       -0.02      0.30 o
  -7   8   3       23.34       23.04      0.78 o
  -6   8   3        0.56        1.63      0.21 o
  -5   8   3      132.76      123.66      1.10 o
  -4   8   3       56.82       61.75      0.60 o
  -3   8   3      170.86      154.86      1.07 o
  -2   8   3     1291.91     1321.57      6.86 o
  -1   8   3       13.30       12.21      0.31 o
   0   8   3      458.08      410.49      2.76 o
   1   8   3       51.60       56.21      0.53 o
   2   8   3      178.54      174.78      1.34 o
   3   8   3      183.99      186.05      1.47 o
   4   8   3        0.05        0.02      0.15 o
   5   8   3       22.08       22.86      0.57 o
   6   8   3        2.73        3.03      0.35 o
   7   8   3        1.07        0.74      0.41 o
  -7   9   3        0.62        0.48      0.24 o
  -6   9   3       71.67       75.41      1.20 o
  -5   9   3        1.76        3.33      0.28 o
  -4   9   3        0.34        0.28      0.10 o
  -3   9   3      177.60      166.40      1.15 o
  -2   9   3       51.40       53.90      0.66 o
  -1   9   3      425.85      467.06      2.61 o
   0   9   3        0.24        0.60      0.10 o
   1   9   3       50.99       51.37      0.55 o
   2   9   3      318.49      310.50      2.27 o
   3   9   3      163.12      161.58      1.40 o
   4   9   3        0.83        0.61      0.18 o
   5   9   3       14.39       14.85      0.57 o
   6   9   3        0.66        0.59      0.27 o
   7   9   3        1.57        1.37      0.53 o
  -7  10   3        2.80        2.94      0.29 o
  -6  10   3        0.02       -0.10      0.14 o
  -5  10   3      140.33      140.78      1.27 o
  -4  10   3       15.72       12.22      0.31 o
  -3  10   3      317.60      316.17      2.07 o
  -2  10   3      651.03      632.45      3.79 o
  -1  10   3       80.81       70.54      0.63 o
   0  10   3      337.70      323.97      2.30 o
   1  10   3      463.64      446.33      3.26 o
   2  10   3       95.28       87.62      0.88 o
   3  10   3      148.85      144.78      1.31 o
   4  10   3       33.59       31.15      0.61 o
   5  10   3       12.18       14.17      0.53 o
   6  10   3        7.69        9.11      0.50 o
   7  10   3        2.73        2.39      0.63 o
  -7  11   3        1.96        2.05      0.29 o
  -6  11   3        0.17        0.26      0.19 o
  -5  11   3       17.36       16.30      0.40 o
  -4  11   3       76.04       81.15      0.83 o
  -3  11   3       15.35       15.60      0.29 o
  -2  11   3      115.45      114.83      0.89 o
  -1  11   3       17.76       22.44      0.35 o
   0  11   3        4.36        3.88      0.22 o
   1  11   3      408.05      397.80      2.99 o
   2  11   3       69.63       71.09      0.86 o
   3  11   3        8.59        8.93      0.33 o
   4  11   3        2.20        2.97      0.28 o
   5  11   3       20.85       22.85      0.65 o
   6  11   3        9.26       10.01      0.57 o
   7  11   3        0.12       -0.02      0.49 o
  -7  12   3        2.04        2.31      0.30 o
  -6  12   3        7.66        8.87      0.45 o
  -5  12   3        1.97        2.31      0.21 o
  -4  12   3        6.46        6.98      0.30 o
  -3  12   3      156.51      147.36      1.38 o
  -2  12   3      332.01      316.42      2.53 o
  -1  12   3      167.60      166.91      1.29 o
   0  12   3        3.91        4.45      0.19 o
   1  12   3       72.28       76.35      0.78 o
   2  12   3      175.22      157.36      1.48 o
   3  12   3        0.07        0.98      0.49 o
   4  12   3       31.43       28.03      0.74 o
   5  12   3        3.18        3.44      0.35 o
   6  12   3        4.22        4.17      0.42 o
   7  12   3        1.19        0.95      0.73 o
  -7  13   3       11.57       11.17      0.67 o
  -6  13   3        0.26        0.21      0.23 o
  -5  13   3       34.81       33.97      0.70 o
  -4  13   3      124.44      122.68      1.37 o
  -3  13   3        5.98        4.37      0.30 o
  -2  13   3      229.68      231.96      1.73 o
  -1  13   3      152.06      141.33      1.11 o
   0  13   3        2.27        1.34      0.13 o
   1  13   3      550.59      514.45      3.39 o
   2  13   3       45.08       40.41      0.65 o
   3  13   3       37.17       33.09      0.67 o
   4  13   3        0.47        0.59      0.24 o
   5  13   3        5.38        5.76      0.41 o
   6  13   3        0.22       -0.28      0.28 o
   7  13   3        0.35        0.49      0.98 o
  -7  14   3       21.98       22.61      1.11 o
  -6  14   3       25.62       24.93      1.02 o
  -5  14   3       67.24       66.31      1.04 o
  -4  14   3       19.75       21.00      0.58 o
  -3  14   3        0.29        0.25      0.17 o
  -2  14   3      162.03      154.27      1.35 o
  -1  14   3       42.57       43.68      0.52 o
   0  14   3      228.61      223.69      1.62 o
   1  14   3        1.30        2.93      0.21 o
   2  14   3       94.62       91.51      1.06 o
   3  14   3       70.23       71.62      1.82 o
   4  14   3        0.70        0.16      0.26 o
   5  14   3        3.87        3.52      0.39 o
   6  14   3        0.69        0.75      0.38 o
  -7  15   3        0.66        0.22      0.43 o
  -6  15   3       15.20       17.06      0.88 o
  -5  15   3       41.13       41.38      0.91 o
  -4  15   3       50.17       50.77      0.99 o
  -3  15   3       30.01       36.10      0.74 o
  -2  15   3        7.67        7.20      0.33 o
  -1  15   3       74.57       68.43      0.76 o
   0  15   3      155.13      148.71      1.28 o
   1  15   3      126.19      128.74      1.19 o
   2  15   3       23.77       23.85      0.53 o
   3  15   3        1.13        1.76      0.29 o
   4  15   3        4.67        5.05      0.45 o
   5  15   3        0.21        0.10      0.28 o
   6  15   3        1.33        1.81      0.45 o
  -7  16   3        0.68        0.00      0.74 o
  -6  16   3       15.43       17.85      1.15 o
  -5  16   3       33.29       34.54      1.06 o
  -4  16   3        9.74       10.56      0.70 o
  -3  16   3       46.30       46.92      0.87 o
  -2  16   3      153.80      157.20      1.66 o
  -1  16   3      251.18      230.81      1.80 o
   0  16   3       97.44       94.73      0.96 o
   1  16   3       28.48       30.29      0.53 o
   2  16   3       55.91       55.01      1.08 o
   3  16   3       42.51       43.15      0.88 o
   4  16   3       14.48       14.92      0.69 o
   5  16   3       15.68       15.34      0.81 o
   6  16   3        7.11        7.81      0.79 o
  -6  17   3        0.03       -0.21      0.33 o
  -5  17   3        7.27        6.83      0.66 o
  -4  17   3        6.73        8.06      0.60 o
  -3  17   3        4.36        4.18      0.36 o
  -2  17   3       35.44       34.98      0.69 o
  -1  17   3        1.76        1.62      0.19 o
   0  17   3        2.79        3.87      0.24 o
   1  17   3       29.30       29.07      0.53 o
   2  17   3        8.11        7.72      0.39 o
   3  17   3       36.99       35.98      0.90 o
   4  17   3       21.92       22.99      0.86 o
   5  17   3        0.07        0.17      0.41 o
   6  17   3        4.65        5.16      1.47 o
  -6  18   3        0.26        0.12      0.39 o
  -5  18   3       25.92       28.23      1.08 o
  -4  18   3       47.67       49.04      1.07 o
  -3  18   3       12.11       13.52      0.60 o
  -2  18   3        2.72        3.10      0.28 o
  -1  18   3       94.67       87.26      1.15 o
   0  18   3        0.90        1.04      0.18 o
   1  18   3       29.38       29.20      0.55 o
   2  18   3        7.03        5.85      0.50 o
   3  18   3        0.21       -0.12      0.28 o
   4  18   3       29.94       31.60      1.24 o
   5  18   3        1.68        1.81      0.53 o
  -6  19   3       22.34       21.81      1.03 o
  -5  19   3        2.63        3.04      0.50 o
  -4  19   3       12.34       14.04      0.92 o
  -3  19   3       84.91       81.99      1.46 o
  -2  19   3       33.09       30.23      0.74 o
  -1  19   3        0.33        0.16      0.21 o
   0  19   3       30.25       31.42      0.60 o
   1  19   3        7.83        8.46      0.38 o
   2  19   3        0.19       -0.25      0.25 o
   3  19   3       20.81       20.53      0.77 o
   4  19   3        3.41        3.74      0.45 o
   5  19   3        1.14        0.36      0.49 o
  -6  20   3        1.25        2.21      0.86 o
  -5  20   3        9.85        9.68      0.82 o
  -4  20   3        7.11        7.55      0.85 o
  -3  20   3       40.96       42.87      1.14 o
  -2  20   3       94.72       94.78      1.72 o
  -1  20   3        5.07        4.44      0.35 o
   0  20   3       14.85       15.50      0.59 o
   1  20   3        7.33        8.04      0.44 o
   2  20   3        4.37        4.99      0.51 o
   3  20   3        1.07        1.54      0.36 o
   4  20   3        3.36        2.95      0.61 o
  -5  21   3        0.01        0.49      0.40 o
  -4  21   3        0.01        0.03      0.32 o
  -3  21   3       44.83       45.24      1.39 o
  -2  21   3        0.86        1.11      0.52 o
  -1  21   3       26.67       27.78      1.25 o
   0  21   3        6.89        7.70      0.57 o
   1  21   3       13.72       14.57      0.57 o
   2  21   3        7.42        8.56      0.63 o
   3  21   3        0.04       -0.33      0.33 o
   4  21   3        7.77        7.46      0.83 o
  -4  22   3       10.36       10.21      0.75 o
  -3  22   3       20.99       23.16      1.11 o
  -2  22   3       19.51       17.69      1.22 o
  -1  22   3        8.40        9.19      0.79 o
   0  22   3       10.18       11.54      0.68 o
   1  22   3       19.68       18.56      0.82 o
   2  22   3       49.51       53.77      1.32 o
   3  22   3       22.28       20.63      1.18 o
  -4  23   3        3.05        2.40      0.56 o
  -3  23   3       18.99       19.40      1.43 o
  -2  23   3        2.15        2.37      0.65 o
  -1  23   3       15.49       16.66      1.06 o
   0  23   3        0.62        0.74      0.35 o
   1  23   3       16.99       17.74      0.92 o
   2  23   3        5.62        6.92      0.63 o
   3  23   3        0.59        0.95      0.52 o
  -3  24   3       15.60       16.67      2.15 o
  -2  24   3        2.03        0.88      0.65 o
  -1  24   3       11.20       10.56      0.90 o
   0  24   3        6.13        6.55      0.58 o
   1  24   3        3.16        1.80      0.53 o
   2  24   3       16.07       15.65      1.38 o
  -2  25   3        9.67       11.17      1.17 o
  -1  25   3        3.54        3.39      0.82 o
   0  25   3        0.46        0.91      0.51 o
   1  25   3        6.12        5.55      0.90 o
  -1  26   3        5.18        7.86      1.47 o
   0  26   3       13.92       14.95      2.03 o
  -9   0   4        4.14        2.70      0.98 o
  -8   0   4        7.56        8.97      1.35 o
  -7   0   4        0.64        1.11      0.74 o
  -6   0   4      352.33      329.98      7.62 o
  -5   0   4        0.04        0.21      0.08 o
  -4   0   4      403.40      388.25      4.42 o
  -3   0   4       30.98       30.10      0.51 o
  -2   0   4      866.61      930.02      9.91 o
  -1   0   4     1896.59     2037.33     17.86 o
   0   0   4      256.37      264.71      2.25 o
   1   0   4     2029.60     1987.12     15.83 o
   2   0   4      280.91      272.42      2.09 o
   3   0   4       42.95       31.79      0.61 o
   4   0   4       73.73       80.28      0.94 o
   5   0   4       34.45       33.79      0.86 o
   6   0   4        0.51        0.36      0.43 o
   7   0   4        0.05       -0.25      0.86 o
  -9   1   4        0.24        0.61      1.04 o
  -8   1   4        9.13        9.17      1.00 o
  -7   1   4        3.56        2.98      0.74 o
  -6   1   4        6.56        7.56      0.78 o
  -5   1   4        9.23       10.91      0.28 o
  -4   1   4       19.55       16.34      0.33 o
  -3   1   4       58.65       57.77      0.53 o
  -2   1   4       15.05       13.16      0.33 o
  -1   1   4      599.88      606.49      3.49 o
   0   1   4       23.41       15.34      0.29 o
   1   1   4      820.40      792.90      4.23 o
   2   1   4       21.10       21.30      0.27 o
   3   1   4        0.08        0.23      0.09 o
   4   1   4        4.68        5.13      0.20 o
   5   1   4        0.08        0.20      0.16 o
   6   1   4        0.04       -0.23      0.23 o
   7   1   4        0.14        0.20      1.17 o
  -9   2   4        0.02       -0.49      0.74 o
  -8   2   4        1.38        1.47      0.61 o
  -7   2   4        3.46        3.50      0.74 o
  -6   2   4       55.07       51.17      1.56 o
  -5   2   4       26.28       22.78      0.36 o
  -4   2   4       21.31       20.15      0.30 o
  -3   2   4        3.61        1.31      0.21 o
  -2   2   4     1554.14     1765.51     15.78 o
  -1   2   4      238.82      228.70      1.36 o
   0   2   4       11.89        9.92      0.30 o
   1   2   4      583.68      615.83      3.09 o
   2   2   4        0.58        1.69      0.12 o
   3   2   4       11.20       12.20      0.23 o
   4   2   4       70.04       68.14      0.66 o
   5   2   4        6.30        6.26      0.32 o
   6   2   4        5.68        6.37      0.44 o
   7   2   4        0.96        1.08      0.80 o
  -8   3   4        3.56        3.17      0.69 o
  -7   3   4        0.66        0.49      0.43 o
  -6   3   4      152.92      147.73      1.75 o
  -5   3   4        2.27        1.11      0.11 o
  -4   3   4      735.73      684.39      4.90 o
  -3   3   4      424.69      472.69      3.45 o
  -2   3   4      328.95      306.80      1.99 o
  -1   3   4       31.28       23.92      0.26 o
   0   3   4      926.93      923.74      5.88 o
   1   3   4       95.48      106.96      0.72 o
   2   3   4      289.21      278.06      1.67 o
   3   3   4        0.29        0.88      0.11 o
   4   3   4       68.05       73.68      0.75 o
   5   3   4        6.64        6.67      0.33 o
   6   3   4        7.04        7.42      0.45 o
   7   3   4        0.22        0.02      0.65 o
  -8   4   4        0.63       -0.12      0.74 o
  -7   4   4        4.21        3.82      0.98 o
  -6   4   4        2.78        2.78      0.23 o
  -5   4   4       12.92       12.73      0.30 o
  -4   4   4      319.58      327.81      2.36 o
  -3   4   4      350.42      356.03      2.64 o
  -2   4   4       74.34      108.08      0.80 o
  -1   4   4      444.74      468.30      2.54 o
   0   4   4        0.95        0.72      0.07 o
   1   4   4       27.53       20.38      0.24 o
   2   4   4       80.65       91.91      0.70 o
   3   4   4       19.98       18.10      0.30 o
   4   4   4        7.66        8.02      0.29 o
   5   4   4       14.95       14.71      0.43 o
   6   4   4        9.16        9.79      0.52 o
   7   4   4        0.01       -0.12      0.69 o
  -8   5   4        1.03        1.84      0.86 o
  -7   5   4        7.45        9.09      1.35 o
  -6   5   4       24.82       23.32      0.46 o
  -5   5   4        5.85        6.91      0.22 o
  -4   5   4      117.23      102.49      0.89 o
  -3   5   4      597.70      647.47      4.32 o
  -2   5   4        8.88       11.01      0.18 o
  -1   5   4       14.09        7.53      0.23 o
   0   5   4      397.76      403.40      2.98 o
   1   5   4       98.85      107.13      0.73 o
   2   5   4       31.82       35.17      0.50 o
   3   5   4        9.22       11.08      0.29 o
   4   5   4        5.57        5.58      0.26 o
   5   5   4        3.68        4.93      0.30 o
   6   5   4        0.91        0.91      0.25 o
   7   5   4        0.15       -0.47      0.47 o
  -7   6   4        1.08        1.07      0.31 o
  -6   6   4       99.41      101.90      1.30 o
  -5   6   4       54.31       51.91      0.62 o
  -4   6   4      602.64      587.76      3.85 o
  -3   6   4      404.95      416.71      2.79 o
  -2   6   4      222.51      210.66      1.43 o
  -1   6   4      585.16      595.23      3.98 o
   0   6   4       36.53       27.13      0.48 o
   1   6   4      612.03      590.05      3.36 o
   2   6   4      105.12      118.25      0.89 o
   3   6   4      219.96      201.91      1.56 o
   4   6   4        3.05        2.81      0.21 o
   5   6   4        0.14        0.14      0.18 o
   6   6   4       12.10       12.92      0.57 o
   7   6   4        3.47        3.83      0.79 o
  -7   7   4        5.24        5.42      0.43 o
  -6   7   4       34.33       37.45      0.73 o
  -5   7   4        0.31        0.35      0.12 o
  -4   7   4        2.76        3.49      0.22 o
  -3   7   4      111.10      106.66      0.89 o
  -2   7   4       13.08       17.62      0.25 o
  -1   7   4      719.18      729.61      4.06 o
   0   7   4       80.13       87.58      0.87 o
   1   7   4        0.89        0.62      0.10 o
   2   7   4        0.49        0.98      0.17 o
   3   7   4      223.22      214.97      1.65 o
   4   7   4        0.53        0.52      0.16 o
   5   7   4        3.83        4.58      0.32 o
   6   7   4        4.28        3.80      0.37 o
   7   7   4        0.10       -0.49      0.52 o
  -7   8   4       18.14       20.02      1.41 o
  -6   8   4        6.68        6.71      0.44 o
  -5   8   4       34.82       35.23      0.57 o
  -4   8   4      289.08      286.46      2.00 o
  -3   8   4       62.24       59.48      0.58 o
  -2   8   4       27.33       31.21      0.36 o
  -1   8   4       43.87       52.15      0.49 o
   0   8   4       13.39       12.89      0.29 o
   1   8   4       44.99       41.99      0.52 o
   2   8   4      609.96      595.92      3.80 o
   3   8   4      125.28      120.78      1.24 o
   4   8   4        4.46        3.99      0.27 o
   5   8   4        8.13        8.03      0.45 o
   6   8   4        0.75        0.85      0.29 o
   7   8   4        0.53        0.64      0.75 o
  -7   9   4        1.72        1.07      0.23 o
  -6   9   4       58.60       58.99      1.04 o
  -5   9   4       11.55       12.85      0.38 o
  -4   9   4      105.24       95.94      0.87 o
  -3   9   4        6.22        9.85      0.24 o
  -2   9   4      407.78      391.03      2.34 o
  -1   9   4      474.86      514.88      3.26 o
   0   9   4      165.08      150.45      1.24 o
   1   9   4       57.96       56.66      0.65 o
   2   9   4      300.92      288.79      2.18 o
   3   9   4        1.32        1.14      0.18 o
   4   9   4       27.30       28.56      0.61 o
   5   9   4        0.02        0.04      0.21 o
   6   9   4        0.12        0.28      0.29 o
   7   9   4        0.67        0.44      0.56 o
  -7  10   4        5.74        6.36      0.37 o
  -6  10   4       15.31       14.30      0.48 o
  -5  10   4       97.51      103.59      1.24 o
  -4  10   4       30.53       26.42      0.45 o
  -3  10   4        4.89        5.06      0.21 o
  -2  10   4       27.39       31.35      0.45 o
  -1  10   4      330.91      320.17      2.28 o
   0  10   4        2.15        0.88      0.13 o
   1  10   4       95.53       93.01      0.99 o
   2  10   4       12.72       13.17      0.35 o
   3  10   4       11.74        9.08      0.34 o
   4  10   4       77.50       76.27      1.17 o
   5  10   4        5.37        4.83      0.39 o
   6  10   4        0.17        0.07      0.28 o
   7  10   4        3.66        5.65      1.47 o
  -7  11   4       10.88       11.36      0.57 o
  -6  11   4       11.17       10.47      0.47 o
  -5  11   4       44.41       48.26      0.79 o
  -4  11   4       52.38       52.92      0.69 o
  -3  11   4      243.51      235.00      1.83 o
  -2  11   4      100.62      105.92      0.95 o
  -1  11   4       48.91       49.16      0.60 o
   0  11   4       71.84       70.85      0.76 o
   1  11   4       19.01       18.25      0.56 o
   2  11   4       71.22       66.58      0.80 o
   3  11   4        1.18        1.80      0.20 o
   4  11   4        9.37        9.14      0.46 o
   5  11   4        0.56        0.68      0.25 o
   6  11   4        0.05        0.57      0.34 o
  -7  12   4        0.34        0.25      0.22 o
  -6  12   4       27.46       26.12      0.68 o
  -5  12   4       29.68       30.79      0.71 o
  -4  12   4      140.63      137.50      1.45 o
  -3  12   4        0.30        0.50      0.13 o
  -2  12   4      222.97      216.57      1.72 o
  -1  12   4      454.68      432.07      3.03 o
   0  12   4       83.31       82.79      0.87 o
   1  12   4      267.65      256.07      2.21 o
   2  12   4        5.31        4.47      0.27 o
   3  12   4       12.05       11.70      0.38 o
   4  12   4       64.26       64.25      1.01 o
   5  12   4       11.61       12.18      0.56 o
   6  12   4        0.13       -0.01      0.33 o
  -7  13   4        7.73        7.89      0.75 o
  -6  13   4        1.02        0.68      0.30 o
  -5  13   4        4.17        3.89      0.37 o
  -4  13   4        0.92        1.44      0.30 o
  -3  13   4        0.56        1.44      0.21 o
  -2  13   4       20.23       20.16      0.44 o
  -1  13   4      156.59      146.81      1.23 o
   0  13   4       47.25       46.33      0.63 o
   1  13   4      175.52      174.24      1.53 o
   2  13   4        2.60        2.05      0.22 o
   3  13   4       44.39       45.63      0.87 o
   4  13   4        2.26        1.70      0.32 o
   5  13   4        4.23        5.13      0.42 o
   6  13   4        0.54        0.44      0.34 o
  -7  14   4        0.65        0.38      0.43 o
  -6  14   4        2.46        3.55      0.47 o
  -5  14   4       21.49       24.60      0.77 o
  -4  14   4        0.71        0.59      0.23 o
  -3  14   4        2.13        2.07      0.29 o
  -2  14   4      231.17      212.03      1.86 o
  -1  14   4        7.36        7.40      0.28 o
   0  14   4      195.23      184.70      1.58 o
   1  14   4      102.06       96.86      1.09 o
   2  14   4        0.02        0.18      0.18 o
   3  14   4       26.93       22.59      0.69 o
   4  14   4       27.74       27.73      0.83 o
   5  14   4       10.63        9.98      0.62 o
   6  14   4        0.00       -0.36      0.36 o
  -7  15   4        2.26        1.91      0.52 o
  -6  15   4       50.34       50.64      1.38 o
  -5  15   4       13.89       12.40      0.75 o
  -4  15   4       38.89       35.85      0.93 o
  -3  15   4       87.79       86.41      1.22 o
  -2  15   4        4.95        4.76      0.27 o
  -1  15   4      118.16      109.34      1.11 o
   0  15   4      131.99      121.82      1.20 o
   1  15   4        0.33        0.92      0.17 o
   2  15   4       76.93       76.23      1.07 o
   3  15   4       15.03       14.17      0.63 o
   4  15   4        7.78        9.86      0.63 o
   5  15   4        1.91        2.19      0.56 o
   6  15   4        2.87        0.98      1.11 o
  -7  16   4        1.84        1.35      0.98 o
  -6  16   4        1.34        1.85      0.56 o
  -5  16   4        2.91        2.20      0.45 o
  -4  16   4        9.50       10.13      0.94 o
  -3  16   4       84.63       82.95      1.22 o
  -2  16   4        3.29        3.83      0.31 o
  -1  16   4       22.19       22.25      0.50 o
   0  16   4        2.59        4.12      0.26 o
   1  16   4        3.47        4.17      0.27 o
   2  16   4        7.31        7.68      0.41 o
   3  16   4        0.56        0.22      0.27 o
   4  16   4        0.07       -0.29      0.29 o
   5  16   4       12.39       12.06      0.81 o
  -6  17   4        3.78        3.67      0.52 o
  -5  17   4       75.17       73.82      1.72 o
  -4  17   4        7.84        6.90      0.63 o
  -3  17   4        4.72        5.81      0.47 o
  -2  17   4       32.30       33.56      0.81 o
  -1  17   4       38.64       36.54      0.66 o
   0  17   4       52.79       48.61      0.72 o
   1  17   4        8.90        9.35      0.41 o
   2  17   4       36.56       35.45      0.74 o
   3  17   4        6.51        6.73      0.54 o
   4  17   4        0.01       -0.29      0.29 o
   5  17   4        0.03       -0.29      0.43 o
  -6  18   4        2.08        2.31      0.52 o
  -5  18   4        7.90        8.90      0.74 o
  -4  18   4      107.23      108.94      2.18 o
  -3  18   4       21.75       20.66      0.75 o
  -2  18   4        0.17        0.10      0.22 o
  -1  18   4       53.30       54.84      0.91 o
   0  18   4       35.73       35.81      0.63 o
   1  18   4       13.65       12.92      0.47 o
   2  18   4       35.68       35.28      1.01 o
   3  18   4       32.75       33.08      0.93 o
   4  18   4        0.60        0.65      0.47 o
   5  18   4        1.17        1.47      0.98 o
  -6  19   4        0.22        0.18      0.43 o
  -5  19   4        8.57        7.96      0.72 o
  -4  19   4       20.68       21.62      1.02 o
  -3  19   4        4.29        4.26      0.47 o
  -2  19   4        9.80        9.22      0.61 o
  -1  19   4       53.03       55.47      1.02 o
   0  19   4        7.54        8.26      0.43 o
   1  19   4       22.87       25.10      0.64 o
   2  19   4        0.22        0.26      0.41 o
   3  19   4       16.49       18.38      0.94 o
   4  19   4        0.07       -0.06      0.45 o
  -5  20   4        0.38        0.02      0.36 o
  -4  20   4       37.03       39.88      2.21 o
  -3  20   4        4.95        3.31      0.73 o
  -2  20   4        3.71        4.64      0.47 o
  -1  20   4       24.82       24.19      0.79 o
   0  20   4       52.34       49.33      1.08 o
   1  20   4        1.50        0.91      0.29 o
   2  20   4       13.25       11.61      0.82 o
   3  20   4       16.25       16.30      0.77 o
   4  20   4        1.27        1.40      0.54 o
  -5  21   4        3.46        3.56      0.69 o
  -4  21   4        0.04        0.27      0.47 o
  -3  21   4       23.70       22.98      1.34 o
  -2  21   4       14.05       15.67      1.22 o
  -1  21   4       39.93       42.41      1.39 o
   0  21   4        0.75        0.92      0.38 o
   1  21   4        0.32        0.46      0.30 o
   2  21   4       18.75       20.27      0.90 o
   3  21   4        6.49        5.73      0.70 o
  -4  22   4        0.05       -0.43      0.43 o
  -3  22   4        0.07        0.12      0.52 o
  -2  22   4        7.40        8.43      0.96 o
  -1  22   4        6.34        7.03      0.75 o
   0  22   4       20.85       19.92      1.06 o
   1  22   4        2.85        4.46      0.51 o
   2  22   4        1.01        0.78      0.41 o
   3  22   4        7.75        6.79      0.78 o
  -3  23   4       19.70       18.48      1.38 o
  -2  23   4       10.28       12.89      1.17 o
  -1  23   4       17.77       19.64      1.30 o
   0  23   4        8.04        9.22      0.98 o
   1  23   4       11.70       11.97      0.94 o
   2  23   4        2.75        2.12      0.58 o
  -2  24   4       33.57       34.79      2.09 o
  -1  24   4        0.66        1.05      0.74 o
   0  24   4        3.98        4.23      0.68 o
   1  24   4       14.46       15.43      1.95 o
  -1  25   4        0.56        1.27      0.65 o
   0  25   4        0.96        0.86      0.52 o
   1  25   4        8.59       10.20      1.60 o
  -8   1   5        0.04       -0.49      0.61 o
  -7   1   5       29.76       31.33      1.30 o
  -6   1   5        6.75        8.06      0.24 o
  -5   1   5      403.76      373.71      2.85 o
  -4   1   5       52.73       57.34      0.86 o
  -3   1   5      422.36      371.94      4.45 o
  -2   1   5       51.66       49.52      0.64 o
  -1   1   5      961.36     1012.70      5.49 o
   0   1   5      169.08      163.26      1.64 o
   1   1   5       70.52       71.11      0.68 o
   2   1   5      306.72      318.15      1.79 o
   3   1   5       19.01       16.86      0.30 o
   4   1   5        3.32        4.00      0.25 o
   5   1   5       16.42       19.62      0.58 o
   6   1   5        7.32        7.89      0.51 o
   7   1   5        0.11        0.18      0.69 o
  -8   2   5        0.59        0.74      0.74 o
  -7   2   5        1.73        2.21      0.86 o
  -6   2   5        2.04        2.20      0.17 o
  -5   2   5      180.44      174.79      1.59 o
  -4   2   5       28.05       31.58      0.54 o
  -3   2   5      446.69      454.76      5.94 o
  -2   2   5       72.71       76.81      0.83 o
  -1   2   5      234.65      219.18      1.31 o
   0   2   5      948.20      956.87      5.79 o
   1   2   5       23.09       22.87      0.40 o
   2   2   5      124.04      119.11      0.86 o
   3   2   5       11.12       13.22      0.28 o
   4   2   5       19.61       17.70      0.39 o
   5   2   5        1.25        1.75      0.28 o
   6   2   5        0.68        0.14      0.29 o
   7   2   5        1.40        1.37      0.77 o
  -6   3   5        0.06        0.08      0.14 o
  -5   3   5       51.58       47.83      0.65 o
  -4   3   5        9.56        9.98      0.27 o
  -3   3   5      154.74      180.42      2.06 o
  -2   3   5        0.87        0.87      0.10 o
  -1   3   5      101.03      129.55      1.16 o
   0   3   5       17.36       24.44      0.34 o
   1   3   5      119.09      126.32      0.93 o
   2   3   5       15.11       14.18      0.27 o
   3   3   5        6.75        6.18      0.24 o
   4   3   5       21.78       21.09      0.45 o
   5   3   5        0.10        0.06      0.21 o
   6   3   5        0.30        0.09      0.32 o
   7   3   5        0.01       -0.98      0.98 o
  -7   4   5       11.68       10.20      0.61 o
  -6   4   5        0.01        0.08      0.15 o
  -5   4   5      234.18      229.54      2.21 o
  -4   4   5       33.15       32.44      0.57 o
  -3   4   5       62.36       67.06      0.78 o
  -2   4   5        0.59        3.18      0.17 o
  -1   4   5      588.11      618.23      3.63 o
   0   4   5      290.63      306.78      2.06 o
   1   4   5       13.28       12.71      0.23 o
   2   4   5      295.76      273.40      1.70 o
   3   4   5       32.01       32.77      0.50 o
   4   4   5       55.62       55.78      0.72 o
   5   4   5        4.69        5.20      0.33 o
   6   4   5        0.00       -0.23      0.44 o
   7   4   5        0.02        0.69      0.73 o
  -7   5   5       16.95       15.74      0.52 o
  -6   5   5        3.33        3.54      0.28 o
  -5   5   5      277.82      267.86      2.54 o
  -4   5   5      135.09      119.91      1.36 o
  -3   5   5      570.47      534.94      5.83 o
  -2   5   5      561.37      575.02      3.39 o
  -1   5   5       58.08       52.79      0.60 o
   0   5   5      284.62      273.73      1.97 o
   1   5   5      202.32      193.56      1.25 o
   2   5   5       69.12       65.54      0.60 o
   3   5   5       47.11       52.10      0.66 o
   4   5   5       68.16       65.10      0.78 o
   5   5   5        3.24        2.77      0.30 o
   6   5   5        0.36        0.87      0.36 o
   7   5   5        1.19        1.18      0.61 o
  -7   6   5        4.09        4.00      0.35 o
  -6   6   5        1.13        1.17      0.28 o
  -5   6   5        1.30        1.92      0.19 o
  -4   6   5       21.28       18.73      0.46 o
  -3   6   5       11.27       11.49      0.30 o
  -2   6   5        1.41        1.79      0.16 o
  -1   6   5      149.25      144.76      1.06 o
   0   6   5       82.77       95.11      0.94 o
   1   6   5        4.51        5.45      0.21 o
   2   6   5       13.87       12.91      0.30 o
   3   6   5        7.80        7.88      0.38 o
   4   6   5       17.03       15.01      0.44 o
   5   6   5        4.90        4.57      0.41 o
   6   6   5        5.03        4.77      0.45 o
   7   6   5        0.00       -0.25      0.98 o
  -7   7   5       20.45       19.78      0.69 o
  -6   7   5       31.04       29.69      0.89 o
  -5   7   5      150.09      147.57      1.62 o
  -4   7   5        1.57        0.74      0.15 o
  -3   7   5      772.06      732.54      4.80 o
  -2   7   5      779.00      777.48      4.52 o
  -1   7   5      125.81      115.84      1.12 o
   0   7   5       70.82       75.65      0.82 o
   1   7   5       78.56       67.68      0.69 o
   2   7   5        7.66        7.82      0.29 o
   3   7   5      166.57      165.09      1.49 o
   4   7   5       12.99       11.88      0.41 o
   5   7   5        0.70        1.03      0.26 o
   6   7   5        0.12        0.06      0.30 o
   7   7   5        0.29       -0.12      0.98 o
  -7   8   5       10.26       10.55      0.47 o
  -6   8   5        0.77        0.74      0.21 o
  -5   8   5       52.08       48.16      0.80 o
  -4   8   5        0.79        1.42      0.35 o
  -3   8   5      367.80      341.24      2.44 o
  -2   8   5       98.05      106.52      0.85 o
  -1   8   5        4.48        4.21      0.20 o
   0   8   5      154.77      140.31      1.30 o
   1   8   5        5.17        6.03      0.24 o
   2   8   5      180.89      170.69      1.39 o
   3   8   5        7.98        6.51      0.32 o
   4   8   5        2.28        2.50      0.28 o
   5   8   5        5.53        6.32      0.44 o
   6   8   5        0.05       -0.05      0.34 o
  -7   9   5        3.55        3.73      0.33 o
  -6   9   5       31.84       32.03      0.67 o
  -5   9   5        0.09       -0.13      0.13 o
  -4   9   5       31.89       30.90      0.58 o
  -3   9   5       92.20       93.11      1.27 o
  -2   9   5      130.30      120.84      0.99 o
  -1   9   5       25.88       30.75      0.45 o
   0   9   5       94.57       87.34      0.88 o
   1   9   5       11.24       11.81      0.35 o
   2   9   5       27.12       27.04      0.55 o
   3   9   5       54.27       52.17      0.89 o
   4   9   5        4.64        4.98      0.33 o
   5   9   5        2.94        1.85      0.34 o
   6   9   5        0.18       -0.35      0.35 o
  -7  10   5        0.46        0.54      0.28 o
  -6  10   5        7.85        8.84      0.44 o
  -5  10   5       21.43       21.60      0.56 o
  -4  10   5        0.03        0.21      0.14 o
  -3  10   5      308.21      298.00      2.72 o
  -2  10   5       33.23       36.16      0.67 o
  -1  10   5       65.30       58.80      0.67 o
   0  10   5      157.36      141.34      1.26 o
   1  10   5       73.01       70.52      0.87 o
   2  10   5       85.25       84.92      1.02 o
   3  10   5       19.07       18.23      0.49 o
   4  10   5       10.92        9.97      0.47 o
   5  10   5        0.56        1.16      0.30 o
   6  10   5        3.82        4.67      0.53 o
  -7  11   5       12.12       11.78      0.73 o
  -6  11   5        5.20        4.48      0.35 o
  -5  11   5       62.35       60.52      1.12 o
  -4  11   5      132.93      136.37      2.07 o
  -3  11   5      148.48      127.47      1.78 o
  -2  11   5       27.55       24.49      0.45 o
  -1  11   5      142.72      126.82      1.16 o
   0  11   5      393.89      362.76      3.63 o
   1  11   5        3.47        3.83      0.27 o
   2  11   5       87.04       83.03      1.03 o
   3  11   5        0.48        0.57      0.22 o
   4  11   5        6.88        7.76      0.52 o
   5  11   5       13.64       14.97      0.73 o
   6  11   5        5.17        4.66      0.62 o
  -7  12   5        0.17        0.06      0.23 o
  -6  12   5       16.76       16.98      0.77 o
  -5  12   5        1.93        1.58      0.27 o
  -4  12   5       14.15       13.57      0.60 o
  -3  12   5       12.59       13.43      0.77 o
  -2  12   5        1.57        0.86      0.17 o
  -1  12   5       29.00       28.35      0.48 o
   0  12   5        7.86        9.36      0.34 o
   1  12   5       12.64       12.19      0.41 o
   2  12   5       74.78       71.95      0.97 o
   3  12   5        3.14        3.95      0.33 o
   4  12   5       18.49       16.93      0.71 o
   5  12   5        0.24       -0.17      0.30 o
   6  12   5        2.35        2.34      0.57 o
  -7  13   5       22.72       21.52      0.90 o
  -6  13   5        0.81        0.22      0.33 o
  -5  13   5      109.03      105.45      2.36 o
  -4  13   5      151.48      153.42      4.67 o
  -3  13   5        4.38        4.15      0.39 o
  -2  13   5       64.08       65.56      0.89 o
  -1  13   5      103.09      101.17      1.03 o
   0  13   5      169.98      164.15      1.46 o
   1  13   5      191.40      181.43      1.62 o
   2  13   5       14.77       16.16      0.55 o
   3  13   5       10.82       11.48      0.48 o
   4  13   5        0.16       -0.28      0.28 o
   5  13   5        7.13        6.14      0.73 o
   6  13   5        0.01        0.25      1.11 o
  -7  14   5       10.85       10.32      1.11 o
  -6  14   5       20.13       20.11      0.89 o
  -5  14   5       19.49       20.09      1.00 o
  -4  14   5       13.17       15.22      0.91 o
  -3  14   5       67.68       64.65      1.49 o
  -2  14   5        9.16        7.40      0.33 o
  -1  14   5        3.56        3.86      0.27 o
   0  14   5       43.62       45.52      0.68 o
   1  14   5        0.18        0.07      0.16 o
   2  14   5       41.97       42.94      0.87 o
   3  14   5        1.26        0.76      0.29 o
   4  14   5        2.67        2.49      0.40 o
   5  14   5        3.85        5.05      0.59 o
  -6  15   5        0.47        1.46      0.50 o
  -5  15   5       11.62       12.56      1.72 o
  -4  15   5       65.39       65.96      2.21 o
  -3  15   5       16.75       17.62      0.85 o
  -2  15   5        7.52        7.04      0.35 o
  -1  15   5       78.39       74.49      0.95 o
   0  15   5        8.92        9.95      0.43 o
   1  15   5       15.33       14.71      0.46 o
   2  15   5       15.14       14.16      0.52 o
   3  15   5        2.88        2.73      0.38 o
   4  15   5        7.53        7.57      0.57 o
   5  15   5        0.92        1.59      0.47 o
  -6  16   5       14.51       12.53      1.35 o
  -5  16   5        0.44       -0.05      0.61 o
  -4  16   5        2.01        2.35      0.52 o
  -3  16   5       52.12       52.57      1.69 o
  -2  16   5       25.91       25.11      0.61 o
  -1  16   5       74.56       70.70      0.95 o
   0  16   5       26.06       29.10      0.58 o
   1  16   5       67.23       66.30      1.00 o
   2  16   5        3.23        3.45      0.41 o
   3  16   5        1.49        1.36      0.36 o
   4  16   5        9.61       10.23      0.72 o
   5  16   5        4.21        2.81      0.82 o
  -6  17   5        0.34        0.38      0.98 o
  -5  17   5       20.89       19.60      1.12 o
  -4  17   5        1.10        0.52      0.47 o
  -3  17   5       33.89       35.35      1.43 o
  -2  17   5       92.01       89.95      1.57 o
  -1  17   5        6.43        6.08      0.35 o
   0  17   5       58.53       61.75      0.92 o
   1  17   5       17.97       16.27      0.51 o
   2  17   5        2.98        3.65      0.47 o
   3  17   5       11.10        9.96      0.62 o
   4  17   5       24.19       27.20      2.36 o
   5  17   5        0.07       -0.86      0.86 o
  -6  18   5        0.22        0.55      0.43 o
  -5  18   5        1.69        1.07      0.55 o
  -4  18   5       15.28       15.31      1.12 o
  -3  18   5        2.88        2.14      0.56 o
  -2  18   5        2.56        2.44      0.50 o
  -1  18   5        0.00        0.32      0.21 o
   0  18   5       36.35       36.00      0.76 o
   1  18   5       13.03       13.57      0.51 o
   2  18   5        0.15        0.00      0.28 o
   3  18   5        2.56        2.78      0.44 o
   4  18   5       13.51       13.06      0.99 o
  -6  19   5        8.29        7.37      1.11 o
  -5  19   5        2.04        1.87      0.56 o
  -4  19   5       40.86       43.35      1.78 o
  -3  19   5       36.26       33.92      1.52 o
  -2  19   5       62.82       59.26      1.95 o
  -1  19   5        0.64        0.82      0.28 o
   0  19   5       80.96       82.55      1.20 o
   1  19   5       11.03       10.74      0.55 o
   2  19   5        0.25        0.19      0.35 o
   3  19   5       23.45       23.84      1.57 o
   4  19   5        1.16        0.98      0.86 o
  -5  20   5        2.37        2.56      0.65 o
  -4  20   5        6.36        4.37      0.73 o
  -3  20   5       33.62       36.05      2.03 o
  -2  20   5        5.04        5.41      0.80 o
  -1  20   5        0.00       -0.12      0.35 o
   0  20   5        4.35        4.32      0.47 o
   1  20   5        0.08        0.35      0.30 o
   2  20   5        5.08        5.74      0.59 o
   3  20   5        0.01        0.14      0.47 o
  -4  21   5        0.32       -0.07      0.80 o
  -3  21   5       13.95       11.70      1.13 o
  -2  21   5        2.38        1.84      0.61 o
  -1  21   5        1.81        1.98      0.69 o
   0  21   5        0.11        0.00      0.37 o
   1  21   5       26.37       25.50      1.08 o
   2  21   5       12.45       14.30      1.02 o
   3  21   5        0.48        1.86      0.73 o
  -4  22   5       20.36       23.22      1.97 o
  -3  22   5       11.87       12.71      1.21 o
  -2  22   5        0.63        0.12      0.52 o
  -1  22   5        5.14        5.63      1.05 o
   0  22   5        1.44        2.10      0.50 o
   1  22   5       18.03       18.00      0.96 o
   2  22   5       16.53       16.94      1.11 o
  -3  23   5        6.13        5.77      0.91 o
  -2  23   5        6.95        7.16      0.96 o
  -1  23   5        2.90        3.12      0.73 o
   0  23   5        6.68        7.84      0.78 o
   1  23   5        2.51        3.78      0.66 o
   2  23   5       17.75       22.73      2.46 o
  -2  24   5        4.40        4.79      1.35 o
  -1  24   5        0.50        1.02      0.65 o
   0  24   5        0.02        1.01      0.53 o
   1  24   5        7.92        7.49      1.47 o
  -6   0   6        1.03        2.19      0.31 o
  -5   0   6       29.39       23.65      0.78 o
  -4   0   6      263.19      268.54      4.08 o
  -3   0   6       58.09       55.92      1.30 o
  -2   0   6      235.72      264.12      3.33 o
  -1   0   6      187.11      205.05      2.15 o
   0   0   6       24.59       32.55      0.60 o
   1   0   6      476.11      470.84      3.99 o
   2   0   6       30.82       34.29      0.56 o
   3   0   6       42.35       37.60      0.68 o
   4   0   6        6.23        6.90      0.49 o
   5   0   6       39.81       44.93      1.22 o
   6   0   6        1.06        2.08      0.57 o
  -6   1   6       11.50       11.06      0.37 o
  -5   1   6       71.72       73.75      1.06 o
  -4   1   6       56.42       55.52      0.92 o
  -3   1   6        0.52        0.76      0.16 o
  -2   1   6      205.57      200.62      2.14 o
  -1   1   6       20.39       16.47      0.35 o
   0   1   6      112.13      105.58      0.87 o
   1   1   6      174.22      162.16      1.18 o
   2   1   6        5.05        3.24      0.16 o
   3   1   6       20.79       22.57      0.40 o
   4   1   6        5.75        6.60      0.39 o
   5   1   6        0.02        0.18      0.26 o
   6   1   6        0.06        0.70      0.37 o
  -7   2   6        5.22        5.73      0.35 o
  -6   2   6        0.37        0.37      0.14 o
  -5   2   6        1.80        3.58      0.24 o
  -4   2   6       11.73       11.51      0.66 o
  -3   2   6       19.90       18.96      0.52 o
  -2   2   6      203.69      227.60      1.82 o
  -1   2   6       28.62       27.69      0.62 o
   0   2   6      130.16      119.09      0.96 o
   1   2   6       55.21       54.90      0.62 o
   2   2   6        4.78        4.89      0.20 o
   3   2   6        0.01       -0.09      0.13 o
   4   2   6        4.47        5.29      0.32 o
   5   2   6       10.32        9.49      0.50 o
   6   2   6        0.01        0.22      0.35 o
  -7   3   6       12.02       11.11      0.47 o
  -6   3   6       90.62       87.87      1.39 o
  -5   3   6        8.36       10.05      0.35 o
  -4   3   6     1210.35     1145.23      9.60 o
  -3   3   6        1.51        3.53      0.35 o
  -2   3   6      823.16      761.48      4.95 o
  -1   3   6      204.81      191.80      1.58 o
   0   3   6      593.21      581.55      3.54 o
   1   3   6      105.19      100.95      0.84 o
   2   3   6       23.24       24.75      0.37 o
   3   3   6       62.09       60.94      0.72 o
   4   3   6        7.56        9.02      0.39 o
   5   3   6       13.50       13.80      0.60 o
   6   3   6        0.00       -0.05      0.34 o
  -7   4   6        0.19       -0.06      0.17 o
  -6   4   6        4.97        4.75      0.35 o
  -5   4   6        0.08        0.01      0.16 o
  -4   4   6       68.75       69.06      0.99 o
  -3   4   6       18.55       13.14      0.35 o
  -2   4   6       81.27       76.95      0.78 o
  -1   4   6       68.83       73.71      0.81 o
   0   4   6       42.89       43.90      0.53 o
   1   4   6       17.72       16.85      0.29 o
   2   4   6        0.79        0.94      0.12 o
   3   4   6       21.37       21.72      0.44 o
   4   4   6        3.91        3.79      0.28 o
   5   4   6        5.17        5.21      0.44 o
   6   4   6        2.54        2.98      0.46 o
  -7   5   6        3.29        3.79      0.28 o
  -6   5   6       15.38       16.53      0.56 o
  -5   5   6       38.00       39.04      0.70 o
  -4   5   6      295.42      293.58      4.40 o
  -3   5   6       10.17       13.23      0.52 o
  -2   5   6       24.72       24.11      0.40 o
  -1   5   6      213.66      195.69      1.63 o
   0   5   6      204.95      209.05      1.76 o
   1   5   6       14.48       15.14      0.31 o
   2   5   6       13.10       12.22      0.31 o
   3   5   6        1.04        1.57      0.21 o
   4   5   6       12.03       11.75      0.43 o
   5   5   6        0.47        0.64      0.26 o
   6   5   6        0.03        0.58      0.48 o
  -7   6   6        0.21        0.39      0.18 o
  -6   6   6       15.36       16.32      0.59 o
  -5   6   6        2.70        2.33      0.24 o
  -4   6   6       71.94       65.82      0.97 o
  -3   6   6      235.73      242.27      2.15 o
  -2   6   6       33.99       33.09      0.60 o
  -1   6   6        6.33        6.22      0.22 o
   0   6   6      118.83      121.98      1.19 o
   1   6   6      265.55      249.79      1.76 o
   2   6   6       11.15        9.00      0.35 o
   3   6   6      138.73      136.00      1.35 o
   4   6   6       14.39       14.65      0.49 o
   5   6   6        0.49        0.30      0.28 o
   6   6   6        2.06        2.49      0.47 o
  -7   7   6       35.09       35.43      0.79 o
  -6   7   6        0.33        0.25      0.18 o
  -5   7   6        8.57        9.59      0.39 o
  -4   7   6       42.03       41.80      0.70 o
  -3   7   6       51.23       50.09      0.79 o
  -2   7   6      126.49      111.13      1.27 o
  -1   7   6       54.27       56.49      0.64 o
   0   7   6        0.84        1.04      0.16 o
   1   7   6       22.57       20.62      0.39 o
   2   7   6       14.08       12.68      0.48 o
   3   7   6       30.18       30.64      0.64 o
   4   7   6        2.24        2.29      0.26 o
   5   7   6        7.75        8.28      0.50 o
   6   7   6        0.67        1.33      0.43 o
  -7   8   6        0.88        1.38      0.25 o
  -6   8   6        5.85        6.01      0.41 o
  -5   8   6        0.70        0.69      0.16 o
  -4   8   6       93.04       90.78      1.50 o
  -3   8   6       65.66       67.38      1.06 o
  -2   8   6        2.24        2.30      0.21 o
  -1   8   6       54.90       48.12      0.60 o
   0   8   6       43.28       42.15      0.86 o
   1   8   6       85.69       78.86      0.96 o
   2   8   6       35.53       33.60      0.58 o
   3   8   6       16.14       14.51      0.49 o
   4   8   6        1.40        2.07      0.29 o
   5   8   6        3.41        3.85      0.46 o
   6   8   6        0.02        0.57      0.41 o
  -7   9   6       15.28       16.37      0.63 o
  -6   9   6       93.67       91.47      1.43 o
  -5   9   6       10.52       10.39      0.43 o
  -4   9   6      229.43      221.00      2.68 o
  -3   9   6       11.82       14.74      0.57 o
  -2   9   6      663.49      611.67      5.68 o
  -1   9   6       51.06       57.38      0.68 o
   0   9   6      120.33      113.29      1.19 o
   1   9   6      194.98      181.10      1.85 o
   2   9   6       59.81       61.46      0.82 o
   3   9   6       42.90       42.65      0.80 o
   4   9   6        8.25       10.36      0.53 o
   5   9   6        1.17        1.67      0.37 o
   6   9   6        0.01        1.15      0.65 o
  -7  10   6       16.74       17.80      0.68 o
  -6  10   6        1.86        2.12      0.29 o
  -5  10   6       74.02       69.48      1.39 o
  -4  10   6       27.11       26.76      1.08 o
  -3  10   6      173.92      170.42      2.27 o
  -2  10   6      182.53      171.80      2.03 o
  -1  10   6       62.81       53.60      0.67 o
   0  10   6       33.16       29.61      0.51 o
   1  10   6       15.71       16.07      0.46 o
   2  10   6        0.57        1.39      0.21 o
   3  10   6        0.15        0.08      0.21 o
   4  10   6        2.24        2.38      0.38 o
   5  10   6        0.00        0.04      0.30 o
   6  10   6        0.00       -0.86      0.86 o
  -7  11   6        4.15        3.46      0.37 o
  -6  11   6       23.42       23.34      0.85 o
  -5  11   6        5.96        5.87      0.50 o
  -4  11   6       97.49       93.93      1.75 o
  -3  11   6      117.25      121.21      1.81 o
  -2  11   6       74.31       70.99      1.15 o
  -1  11   6      122.27      125.95      1.19 o
   0  11   6       41.46       38.24      0.60 o
   1  11   6        0.61        0.32      0.20 o
   2  11   6       18.36       17.14      0.52 o
   3  11   6        2.61        3.34      0.32 o
   4  11   6       11.23       10.95      0.64 o
   5  11   6        0.11        0.31      0.41 o
  -7  12   6        8.03        8.50      1.11 o
  -6  12   6        0.10        0.18      0.29 o
  -5  12   6       57.58       58.21      1.64 o
  -4  12   6        1.48        0.12      0.35 o
  -3  12   6       33.44       32.57      0.86 o
  -2  12   6      197.05      190.17      2.25 o
  -1  12   6      161.87      154.52      1.40 o
   0  12   6        0.01        0.31      0.16 o
   1  12   6       24.96       24.81      0.55 o
   2  12   6        0.02        0.03      0.18 o
   3  12   6       11.65       12.73      0.55 o
   4  12   6        0.17        0.41      0.32 o
   5  12   6        4.96        5.57      0.62 o
  -7  13   6        2.82        2.70      0.61 o
  -6  13   6        0.21       -0.29      0.29 o
  -5  13   6        7.76        7.02      1.11 o
  -4  13   6        0.14        0.06      0.55 o
  -3  13   6        2.56        3.01      0.35 o
  -2  13   6       25.49       26.77      0.92 o
  -1  13   6        0.75        0.44      0.18 o
   0  13   6        0.64        0.84      0.19 o
   1  13   6       93.89       93.07      1.13 o
   2  13   6        0.30        0.13      0.21 o
   3  13   6        8.45        9.04      0.51 o
   4  13   6        0.14        0.45      0.39 o
   5  13   6        3.48        3.77      0.57 o
  -6  14   6        0.10        0.49      0.61 o
  -5  14   6        4.61        5.42      0.69 o
  -4  14   6        4.56        3.67      0.56 o
  -3  14   6        3.01        2.69      0.35 o
  -2  14   6       30.22       28.39      0.90 o
  -1  14   6       52.68       51.09      0.79 o
   0  14   6       23.97       23.41      0.52 o
   1  14   6        1.89        2.55      0.27 o
   2  14   6       19.22       19.11      0.58 o
   3  14   6        5.60        4.56      0.44 o
   4  14   6        3.31        3.27      0.50 o
   5  14   6        5.00        5.28      1.47 o
  -6  15   6       34.16       36.61      2.09 o
  -5  15   6        1.39        1.45      0.47 o
  -4  15   6      100.55       97.81      2.43 o
  -3  15   6       41.66       42.61      1.52 o
  -2  15   6       64.49       61.03      1.32 o
  -1  15   6       99.84       94.73      1.36 o
   0  15   6       21.26       21.40      0.54 o
   1  15   6       63.35       64.36      0.95 o
   2  15   6       47.54       47.50      0.97 o
   3  15   6        0.47        0.15      0.30 o
   4  15   6        1.25        1.02      0.63 o
   5  15   6        4.93        4.55      1.47 o
  -6  16   6        9.57        9.83      1.35 o
  -5  16   6        0.24        0.60      0.47 o
  -4  16   6        1.60        2.09      0.56 o
  -3  16   6       30.39       28.70      1.30 o
  -2  16   6        2.51        3.09      0.40 o
  -1  16   6       35.32       35.20      1.38 o
   0  16   6       32.81       32.43      0.67 o
   1  16   6        5.77        6.21      0.38 o
   2  16   6        5.63        3.85      0.47 o
   3  16   6        0.61        0.32      0.35 o
   4  16   6        2.17        2.09      0.57 o
  -6  17   6       28.39       25.37      1.47 o
  -5  17   6       29.12       27.92      1.34 o
  -4  17   6        6.11        5.50      0.78 o
  -3  17   6       23.96       28.38      1.34 o
  -2  17   6       25.14       24.21      0.99 o
  -1  17   6       17.54       18.07      0.77 o
   0  17   6        4.13        3.51      0.34 o
   1  17   6       66.48       69.24      1.04 o
   2  17   6       16.07       14.07      0.80 o
   3  17   6        3.77        3.91      0.66 o
   4  17   6        2.87        2.78      0.64 o
  -6  18   6        0.24        0.37      0.61 o
  -5  18   6       21.56       23.01      1.26 o
  -4  18   6        3.82        4.05      0.73 o
  -3  18   6       16.33       19.91      1.90 o
  -2  18   6        7.62        7.85      0.91 o
  -1  18   6        0.00       -0.18      0.31 o
   0  18   6        7.10        6.22      0.43 o
   1  18   6        0.03       -0.29      0.35 o
   2  18   6        5.37        6.03      0.89 o
   3  18   6       10.63       10.26      0.90 o
  -5  19   6        0.47        0.49      0.52 o
  -4  19   6        0.16       -0.25      0.43 o
  -3  19   6        0.09        0.78      0.50 o
  -2  19   6        0.21        0.08      0.49 o
  -1  19   6       11.50       11.23      0.85 o
   0  19   6        3.09        3.01      0.43 o
   1  19   6        6.56        6.96      0.56 o
   2  19   6        0.02       -0.35      0.35 o
   3  19   6       14.23       15.66      1.20 o
  -4  20   6        1.83        1.47      0.61 o
  -3  20   6        4.14        4.00      0.77 o
  -2  20   6        3.27        2.10      0.65 o
  -1  20   6        4.10        3.70      0.59 o
   0  20   6       10.50        9.84      0.66 o
   1  20   6        2.08        1.84      0.44 o
   2  20   6        7.47        9.09      0.87 o
   3  20   6        4.64        5.77      1.35 o
  -4  21   6        3.20        2.11      0.92 o
  -3  21   6       37.93       41.39      4.12 o
  -2  21   6       14.95       17.18      1.34 o
  -1  21   6       26.02       28.60      1.52 o
   0  21   6        0.30        0.08      0.32 o
   1  21   6        7.24        7.15      0.67 o
   2  21   6        4.51        4.49      0.71 o
  -3  22   6        2.49        3.76      0.82 o
  -2  22   6        8.31        8.40      1.60 o
  -1  22   6        0.36        0.95      0.68 o
   0  22   6        0.79       -0.09      0.47 o
   1  22   6        0.39        0.43      0.47 o
   2  22   6        0.46        0.74      0.74 o
  -2  23   6        2.76        2.95      1.23 o
  -1  23   6       22.18       23.95      1.52 o
   0  23   6        0.08        0.60      0.49 o
   1  23   6        0.10       -0.86      0.86 o
  -7   1   7       23.85       23.60      0.62 o
  -6   1   7       71.77       74.42      2.09 o
  -5   1   7       42.50       41.38      0.81 o
  -4   1   7      129.51      118.88      1.63 o
  -3   1   7      780.37      733.37      7.20 o
  -2   1   7       18.52       14.82      0.41 o
  -1   1   7      514.29      515.58      3.39 o
   0   1   7      171.94      169.58      1.38 o
   1   1   7      174.22      176.26      1.31 o
   2   1   7       49.25       46.51      0.51 o
   3   1   7        0.15       -0.05      0.16 o
   4   1   7        2.64        3.35      0.36 o
   5   1   7        3.67        4.43      0.43 o
   6   1   7        6.25        6.10      0.92 o
  -7   2   7        1.22        1.44      0.25 o
  -6   2   7       30.14       31.05      0.80 o
  -5   2   7        3.93        4.72      0.32 o
  -4   2   7        2.04        3.03      0.31 o
  -3   2   7       49.72       47.98      0.81 o
  -2   2   7        4.08        4.18      0.25 o
  -1   2   7       67.93       68.87      0.78 o
   0   2   7       23.45       24.22      0.46 o
   1   2   7        2.30        2.51      0.19 o
   2   2   7       61.92       64.06      0.66 o
   3   2   7        2.93        2.20      0.22 o
   4   2   7        5.57        4.91      0.37 o
   5   2   7        1.26        1.28      0.34 o
   6   2   7        0.74        0.33      0.57 o
  -7   3   7        3.71        3.30      0.25 o
  -6   3   7        5.58        6.94      0.45 o
  -5   3   7        7.85        8.34      0.38 o
  -4   3   7        0.80        1.35      0.26 o
  -3   3   7       18.29       15.72      0.70 o
  -2   3   7       41.46       36.91      0.60 o
  -1   3   7       30.03       29.83      0.57 o
   0   3   7       83.86       82.59      0.85 o
   1   3   7       11.90       11.12      0.31 o
   2   3   7        0.82        1.60      0.19 o
   3   3   7        0.31       -0.17      0.17 o
   4   3   7        1.86        1.50      0.29 o
   5   3   7        0.49        0.55      0.32 o
   6   3   7        0.48       -0.19      0.56 o
  -7   4   7        0.38        0.25      0.23 o
  -6   4   7        3.50        3.11      0.33 o
  -5   4   7        9.71        8.09      0.38 o
  -4   4   7        0.17        0.24      0.13 o
  -3   4   7        0.41        0.29      0.25 o
  -2   4   7      108.74      110.67      1.21 o
  -1   4   7       50.45       56.50      0.79 o
   0   4   7       19.79       16.68      0.37 o
   1   4   7        1.37        1.94      0.18 o
   2   4   7       75.30       69.60      0.82 o
   3   4   7        2.79        3.84      0.29 o
   4   4   7       21.90       21.91      0.70 o
   5   4   7        0.13       -0.07      0.31 o
   6   4   7        0.78        0.98      0.78 o
  -7   5   7        0.37        0.46      0.18 o
  -6   5   7       51.54       46.30      1.04 o
  -5   5   7      133.18      132.30      1.60 o
  -4   5   7        0.51       -0.14      0.18 o
  -3   5   7      442.54      415.32      5.22 o
  -2   5   7      172.49      179.87      1.71 o
  -1   5   7      170.36      152.67      1.54 o
   0   5   7        1.56        1.62      0.36 o
   1   5   7      167.93      161.37      1.31 o
   2   5   7       57.01       54.16      0.77 o
   3   5   7       17.22       18.19      0.57 o
   4   5   7       33.95       38.17      0.84 o
   5   5   7        2.61        1.83      0.41 o
   6   5   7        0.19        0.98      1.23 o
  -7   6   7        0.66        1.09      0.25 o
  -6   6   7        5.17        4.39      0.50 o
  -5   6   7       15.81       14.50      0.67 o
  -4   6   7       37.01       38.57      0.78 o
  -3   6   7        8.33       10.03      0.56 o
  -2   6   7       65.51       67.57      0.96 o
  -1   6   7        0.04        0.03      0.15 o
   0   6   7       10.33       13.34      0.38 o
   1   6   7        0.00        0.31      0.14 o
   2   6   7        6.28        7.18      0.34 o
   3   6   7        4.12        4.24      0.34 o
   4   6   7        0.09        0.19      0.24 o
   5   6   7        0.01       -0.31      0.31 o
  -7   7   7       13.33       13.16      0.61 o
  -6   7   7       10.06        8.01      0.47 o
  -5   7   7       77.02       76.04      1.15 o
  -4   7   7       21.01       21.92      0.73 o
  -3   7   7      568.70      541.67      5.78 o
  -2   7   7      233.65      241.65      2.36 o
  -1   7   7      209.91      201.09      1.92 o
   0   7   7        6.28        8.04      0.38 o
   1   7   7      117.14      114.22      1.18 o
   2   7   7       44.00       43.73      0.70 o
   3   7   7       13.72       12.37      0.53 o
   4   7   7        8.79        8.99      0.51 o
   5   7   7        0.69        0.81      0.36 o
  -7   8   7        0.29        0.57      0.23 o
  -6   8   7        0.62        0.43      0.22 o
  -5   8   7        0.14       -0.08      0.18 o
  -4   8   7       47.51       47.78      1.18 o
  -3   8   7       21.03       16.85      0.67 o
  -2   8   7        8.63        8.06      0.39 o
  -1   8   7       13.75       15.81      0.60 o
   0   8   7       14.84       11.48      0.45 o
   1   8   7        1.31        2.25      0.22 o
   2   8   7        8.14        8.08      0.42 o
   3   8   7        5.06        4.16      0.36 o
   4   8   7        3.00        3.02      0.37 o
   5   8   7        0.74        1.05      0.51 o
  -7   9   7       28.91       29.69      0.90 o
  -6   9   7       24.21       23.45      0.83 o
  -5   9   7       13.29       13.66      0.66 o
  -4   9   7        5.24        3.52      0.43 o
  -3   9   7       56.49       53.07      1.10 o
  -2   9   7       98.13      100.80      1.46 o
  -1   9   7       16.54       15.43      0.46 o
   0   9   7        9.25        7.36      0.37 o
   1   9   7        8.96        8.85      0.37 o
   2   9   7        8.90        6.75      0.39 o
   3   9   7        0.53        0.49      0.25 o
   4   9   7        0.02        0.10      0.26 o
   5   9   7        0.21       -0.03      0.38 o
  -7  10   7        0.06       -0.06      0.26 o
  -6  10   7        1.60        1.67      0.38 o
  -5  10   7       10.35       10.24      1.23 o
  -4  10   7       20.06       21.04      0.80 o
  -3  10   7       23.77       22.20      0.72 o
  -2  10   7        3.95        3.73      0.40 o
  -1  10   7       21.43       21.73      0.55 o
   0  10   7       22.41       19.88      0.54 o
   1  10   7        3.81        5.02      0.35 o
   2  10   7       24.96       25.36      0.65 o
   3  10   7        2.69        2.20      0.31 o
   4  10   7        1.07        0.98      0.39 o
   5  10   7        0.27       -0.13      0.61 o
  -7  11   7        0.50        0.61      0.49 o
  -6  11   7       31.85       33.36      1.26 o
  -5  11   7       23.20       22.41      1.08 o
  -4  11   7       90.23       87.03      1.75 o
  -3  11   7       45.69       38.98      0.96 o
  -2  11   7       10.28       10.16      0.60 o
  -1  11   7      379.88      360.30      3.32 o
   0  11   7      107.00      100.61      1.29 o
   1  11   7        0.08        0.10      0.20 o
   2  11   7       36.31       35.96      0.90 o
   3  11   7        2.48        3.15      0.37 o
   4  11   7        2.58        1.73      0.46 o
   5  11   7        0.78        0.00      0.98 o
  -6  12   7       17.45       19.29      1.47 o
  -5  12   7        0.22        0.37      0.43 o
  -4  12   7        5.02        5.02      0.65 o
  -3  12   7       23.50       23.86      0.87 o
  -2  12   7       52.18       55.79      1.21 o
  -1  12   7       10.25       10.42      0.46 o
   0  12   7        0.03        0.39      0.24 o
   1  12   7        2.12        1.74      0.28 o
   2  12   7       25.84       25.20      0.71 o
   3  12   7        2.90        2.48      0.35 o
   4  12   7        0.63        0.27      0.45 o
   5  12   7        0.29       -0.61      0.98 o
  -6  13   7       36.58       38.08      2.09 o
  -5  13   7       96.84       96.27      2.34 o
  -4  13   7       32.60       35.35      1.43 o
  -3  13   7       76.41       73.46      1.44 o
  -2  13   7        9.52       12.07      0.80 o
  -1  13   7       94.39       87.80      1.45 o
   0  13   7      152.02      147.74      1.81 o
   1  13   7       22.47       22.65      0.58 o
   2  13   7       13.34       14.91      0.63 o
   3  13   7       20.20       21.89      0.73 o
   4  13   7        0.17        0.53      0.50 o
  -6  14   7        6.01        7.62      1.23 o
  -5  14   7        2.98        2.38      0.56 o
  -4  14   7       30.53       31.05      2.64 o
  -3  14   7        0.01        0.39      0.33 o
  -2  14   7        0.04       -0.03      0.33 o
  -1  14   7       12.75       13.30      0.65 o
   0  14   7        0.16        0.64      0.27 o
   1  14   7        0.23        0.09      0.24 o
   2  14   7        3.84        4.29      0.46 o
   3  14   7        2.28        1.47      0.64 o
   4  14   7        4.65        4.01      0.68 o
  -6  15   7        2.91        1.23      0.74 o
  -5  15   7       18.01       17.06      1.11 o
  -4  15   7        4.64        5.35      0.73 o
  -3  15   7       15.86       17.45      0.89 o
  -2  15   7        1.37        1.18      0.39 o
  -1  15   7        9.39        8.82      0.64 o
   0  15   7       41.96       41.96      0.92 o
   1  15   7        6.22        6.61      0.47 o
   2  15   7        0.70        0.83      0.32 o
   3  15   7        0.15        0.11      0.49 o
  -6  16   7        0.46        0.06      0.43 o
  -5  16   7        1.04        0.26      0.55 o
  -4  16   7        3.91        3.06      0.65 o
  -3  16   7        0.55        0.50      0.55 o
  -2  16   7        1.28        1.39      0.43 o
  -1  16   7       16.65       17.22      0.83 o
   0  16   7       10.57       12.15      0.68 o
   1  16   7       16.21       16.06      0.70 o
   2  16   7        4.94        4.57      0.48 o
   3  16   7        1.08        0.20      0.51 o
  -6  17   7        7.13        6.02      1.11 o
  -5  17   7       13.40       11.24      1.04 o
  -4  17   7        0.02       -0.09      0.47 o
  -3  17   7       21.47       21.69      2.40 o
  -2  17   7       51.90       52.61      1.77 o
  -1  17   7        5.46        6.92      0.61 o
   0  17   7       13.40       14.32      0.74 o
   1  17   7        2.90        2.70      0.37 o
   2  17   7        6.47        5.75      0.53 o
   3  17   7        3.12        2.40      0.61 o
  -5  18   7        7.56        6.27      0.86 o
  -4  18   7        0.14        0.20      0.49 o
  -3  18   7        3.37        3.21      0.69 o
  -2  18   7        1.64        1.01      0.56 o
  -1  18   7        0.29        0.18      0.35 o
   0  18   7       42.25       41.53      1.09 o
   1  18   7        1.20        0.71      0.36 o
   2  18   7        0.63        0.45      0.50 o
   3  18   7        3.20        1.97      1.11 o
  -4  19   7       16.13       16.68      1.97 o
  -3  19   7        5.77        5.59      0.82 o
  -2  19   7       57.41       63.75      2.27 o
  -1  19   7       25.43       24.68      1.10 o
   0  19   7       15.50       16.73      0.81 o
   1  19   7        1.18        1.00      0.49 o
   2  19   7       10.34       11.21      0.94 o
  -4  20   7       14.27       12.65      1.60 o
  -3  20   7        4.03        4.03      0.78 o
  -2  20   7        1.87        3.29      1.11 o
  -1  20   7        0.01        0.46      0.56 o
   0  20   7        0.26        0.19      0.35 o
   1  20   7        0.86        0.36      0.47 o
   2  20   7        0.02       -0.12      0.74 o
  -3  21   7        0.50        0.12      0.86 o
  -2  21   7       18.00       18.91      1.47 o
  -1  21   7        0.01        0.51      0.74 o
   0  21   7        0.39        1.14      0.52 o
   1  21   7        0.48       -0.01      0.52 o
  -1  22   7        1.15        1.47      0.69 o
   0  22   7        1.12        0.41      0.50 o
  -7   0   8        0.04       -0.20      0.20 o
  -6   0   8       21.73       22.26      0.91 o
  -5   0   8       52.68       44.64      2.64 o
  -4   0   8        3.70        2.95      0.61 o
  -3   0   8       10.50        6.51      0.86 o
  -2   0   8        0.66        0.57      0.34 o
  -1   0   8      137.11      137.78      1.74 o
   0   0   8        0.36        0.46      0.31 o
   1   0   8        1.99        2.31      0.30 o
   2   0   8       20.20       22.47      0.63 o
   3   0   8       19.71       20.15      1.03 o
   4   0   8        0.10       -0.07      0.45 o
   5   0   8        6.07        7.31      0.85 o
  -7   1   8        5.01        4.68      0.32 o
  -6   1   8       12.80       12.78      0.59 o
  -5   1   8       78.46       77.02      1.29 o
  -4   1   8        2.11        2.56      0.43 o
  -3   1   8       39.70       40.32      1.01 o
  -2   1   8      113.82      109.43      1.44 o
  -1   1   8        0.58        0.21      0.15 o
   0   1   8      110.11      100.54      1.02 o
   1   1   8        1.25        0.71      0.18 o
   2   1   8       18.87       17.04      0.39 o
   3   1   8        6.57        8.11      0.43 o
   4   1   8        1.38        2.19      0.37 o
   5   1   8        0.16        0.10      0.36 o
  -7   2   8        2.49        2.87      0.50 o
  -6   2   8        0.01        0.29      0.21 o
  -5   2   8        5.92        7.99      0.41 o
  -4   2   8        4.80        4.24      0.68 o
  -3   2   8       33.97       29.59      0.87 o
  -2   2   8       12.58       15.76      0.56 o
  -1   2   8      109.44      102.95      1.02 o
   0   2   8       35.39       33.70      0.57 o
   1   2   8       28.87       29.50      0.53 o
   2   2   8        0.40       -0.09      0.16 o
   3   2   8        9.41       10.75      0.48 o
   4   2   8        0.01       -0.01      0.29 o
   5   2   8        2.00        1.01      0.44 o
  -7   3   8       22.59       22.77      0.61 o
  -6   3   8       29.82       32.26      0.90 o
  -5   3   8      147.50      141.38      1.93 o
  -4   3   8      124.01      121.28      2.52 o
  -3   3   8       37.30       36.67      0.86 o
  -2   3   8      504.43      450.86      4.39 o
  -1   3   8      137.43      145.14      1.36 o
   0   3   8      193.88      190.85      1.62 o
   1   3   8       14.96       14.98      0.39 o
   2   3   8       51.30       55.04      0.88 o
   3   3   8       20.43       20.88      0.58 o
   4   3   8        0.09        0.03      0.28 o
   5   3   8        4.93        4.49      0.67 o
  -7   4   8        5.72        6.49      0.52 o
  -6   4   8        2.00        1.85      0.30 o
  -5   4   8        3.12        5.25      0.41 o
  -4   4   8        0.00        0.16      0.61 o
  -3   4   8        9.22        8.16      0.71 o
  -2   4   8       22.75       23.33      0.65 o
  -1   4   8      144.74      142.22      1.45 o
   0   4   8       11.03       12.33      0.38 o
   1   4   8       13.34       12.31      0.39 o
   2   4   8        0.04       -0.10      0.22 o
   3   4   8        0.05       -0.01      0.21 o
   4   4   8        3.65        2.97      0.37 o
   5   4   8        0.03       -0.03      0.52 o
  -7   5   8        2.90        3.96      0.41 o
  -6   5   8       25.81       26.93      0.75 o
  -5   5   8       42.05       39.72      1.22 o
  -4   5   8       54.06       55.84      1.97 o
  -3   5   8        1.01        1.26      0.33 o
  -2   5   8      190.46      181.65      2.15 o
  -1   5   8       92.00       95.35      1.19 o
   0   5   8       25.72       24.34      0.51 o
   1   5   8        3.90        5.42      0.32 o
   2   5   8       23.58       23.29      0.68 o
   3   5   8        3.61        4.25      0.36 o
   4   5   8        0.31        0.01      0.27 o
   5   5   8        0.34       -0.38      0.38 o
  -7   6   8        8.96       10.10      0.78 o
  -6   6   8        0.08        0.42      0.27 o
  -5   6   8       14.44       15.46      0.68 o
  -4   6   8       10.44       10.57      0.82 o
  -3   6   8       64.00       63.60      1.27 o
  -2   6   8       26.84       27.27      0.71 o
  -1   6   8        6.61        7.56      0.39 o
   0   6   8       12.29       12.10      0.41 o
   1   6   8       26.47       26.97      0.65 o
   2   6   8        1.18        1.35      0.37 o
   3   6   8        8.62        9.08      0.46 o
   4   6   8        4.63        4.57      0.46 o
   5   6   8        0.35       -0.49      0.86 o
  -7   7   8       43.93       43.77      1.08 o
  -6   7   8       32.32       32.82      1.90 o
  -5   7   8       22.79       22.38      1.29 o
  -4   7   8       13.91       11.55      0.87 o
  -3   7   8       48.26       48.72      1.15 o
  -2   7   8       27.27       22.46      0.65 o
  -1   7   8        0.21        0.39      0.18 o
   0   7   8       58.70       58.68      0.92 o
   1   7   8        0.17        0.40      0.22 o
   2   7   8       16.56       15.29      0.62 o
   3   7   8        0.47        0.40      0.29 o
   4   7   8        1.55        0.63      0.34 o
   5   7   8        0.94        1.84      1.23 o
  -7   8   8       48.24       52.68      1.52 o
  -6   8   8        5.39        5.16      0.59 o
  -5   8   8       26.22       24.90      1.13 o
  -4   8   8        2.56        1.94      0.47 o
  -3   8   8        2.78        3.19      0.47 o
  -2   8   8        0.01        0.76      0.28 o
  -1   8   8        9.14        7.81      0.45 o
   0   8   8        2.86        3.08      0.33 o
   1   8   8       32.90       29.42      0.71 o
   2   8   8        0.41        0.62      0.36 o
   3   8   8        1.33        0.94      0.31 o
   4   8   8        2.19        2.32      0.39 o
   5   8   8        0.00        0.61      0.98 o
  -7   9   8       17.45       18.11      1.41 o
  -6   9   8       24.00       23.97      1.08 o
  -5   9   8       54.06       52.09      1.72 o
  -4   9   8       61.99       59.87      1.97 o
  -3   9   8      142.08      150.10      3.31 o
  -2   9   8      202.16      179.39      4.38 o
  -1   9   8        3.23        3.96      0.35 o
   0   9   8      135.55      126.17      1.64 o
   1   9   8       46.91       42.01      0.82 o
   2   9   8       10.91       12.13      0.65 o
   3   9   8       25.51       28.35      0.87 o
   4   9   8        3.34        4.75      0.55 o
   5   9   8        0.68        1.60      1.23 o
  -6  10   8        1.54        1.11      0.74 o
  -5  10   8        0.20        0.42      0.41 o
  -4  10   8        2.05        2.40      0.52 o
  -3  10   8        5.07        4.81      0.57 o
  -2  10   8       68.72       72.54      1.70 o
  -1  10   8        3.55        3.39      0.36 o
   0  10   8        3.40        2.39      0.35 o
   1  10   8       25.34       26.12      0.67 o
   2  10   8        1.20        0.28      0.28 o
   3  10   8        2.21        2.97      0.44 o
   4  10   8        0.61        0.32      0.51 o
  -6  11   8       23.19       24.69      1.72 o
  -5  11   8        0.03       -0.19      0.38 o
  -4  11   8       65.58       64.63      3.50 o
  -3  11   8       20.53       21.09      0.92 o
  -2  11   8       99.79       99.01      2.03 o
  -1  11   8       44.59       48.16      0.94 o
   0  11   8       10.29       10.81      0.55 o
   1  11   8       12.42       12.76      0.67 o
   2  11   8        2.51        3.92      0.45 o
   3  11   8        9.19        7.47      0.59 o
   4  11   8        0.91        0.14      0.42 o
  -6  12   8        0.01        0.37      0.61 o
  -5  12   8        0.05        0.18      0.43 o
  -4  12   8       18.26       16.74      1.12 o
  -3  12   8        7.97        9.18      0.73 o
  -2  12   8        0.90        0.41      0.35 o
  -1  12   8       12.61       14.48      0.74 o
   0  12   8        0.56        0.67      0.28 o
   1  12   8        0.37        0.23      0.23 o
   2  12   8        0.57        0.44      0.32 o
   3  12   8        0.13        0.05      0.44 o
   4  12   8        0.32       -0.74      0.98 o
  -6  13   8        8.87       13.14      1.47 o
  -5  13   8       36.88       37.20      1.52 o
  -4  13   8        0.67        1.11      0.52 o
  -3  13   8       19.96       20.29      0.99 o
  -2  13   8        0.41        0.33      0.35 o
  -1  13   8        1.09        1.09      0.41 o
   0  13   8       46.04       46.05      0.98 o
   1  13   8        0.35       -0.11      0.24 o
   2  13   8        2.24        2.46      0.41 o
   3  13   8        0.89        0.86      0.42 o
  -6  14   8        0.02        0.11      0.47 o
  -5  14   8       11.53       10.98      1.35 o
  -4  14   8        3.30        2.69      0.65 o
  -3  14   8        1.55        1.08      0.61 o
  -2  14   8        7.58        7.31      0.73 o
  -1  14   8       40.73       40.62      1.16 o
   0  14   8        0.15        0.22      0.29 o
   1  14   8        0.71        0.31      0.30 o
   2  14   8        7.75        8.30      0.60 o
   3  14   8        0.47       -0.08      0.41 o
  -6  15   8        0.13       -0.61      0.61 o
  -5  15   8       25.90       30.46      3.07 o
  -4  15   8       77.34       72.67      2.21 o
  -3  15   8       11.28       11.41      0.87 o
  -2  15   8       20.82       18.66      1.04 o
  -1  15   8       41.01       41.09      1.19 o
   0  15   8       35.06       38.41      1.05 o
   1  15   8       38.50       40.98      0.99 o
   2  15   8        4.61        4.70      0.54 o
   3  15   8        0.13       -0.10      0.82 o
  -5  16   8        0.27        0.25      0.61 o
  -4  16   8        1.74        1.40      0.92 o
  -3  16   8        5.25        4.84      0.78 o
  -2  16   8        0.38        0.22      0.40 o
  -1  16   8       37.05       39.23      1.37 o
   0  16   8        9.28        8.95      0.65 o
   1  16   8        7.01        7.78      0.60 o
   2  16   8        0.45        0.71      0.45 o
  -5  17   8        3.10        3.69      0.98 o
  -4  17   8       36.10       39.51      1.73 o
  -3  17   8        7.03        8.42      0.96 o
  -2  17   8        4.67        4.11      0.63 o
  -1  17   8        7.70        8.86      0.96 o
   0  17   8       13.05       12.94      0.74 o
   1  17   8       34.92       37.07      1.21 o
   2  17   8        0.50        0.67      0.43 o
  -4  18   8        4.40        3.69      0.78 o
  -3  18   8       15.71       18.06      2.09 o
  -2  18   8        1.45        1.68      0.59 o
  -1  18   8        8.30        7.11      0.77 o
   0  18   8        0.76        1.91      0.47 o
   1  18   8        1.03        0.45      0.50 o
   2  18   8        1.03        1.60      0.98 o
  -3  19   8        4.76        4.09      0.82 o
  -2  19   8        3.67        3.07      0.78 o
  -1  19   8        0.89        1.40      0.52 o
   0  19   8        0.36        1.08      0.53 o
   1  19   8        0.03       -0.30      0.47 o
  -2  20   8        0.43        1.90      0.69 o
  -1  20   8        3.83        3.56      0.87 o
   0  20   8        0.36       -0.18      0.45 o
  -7   1   9       10.96        9.83      0.50 o
  -6   1   9       45.56       48.29      1.48 o
  -5   1   9       33.56       34.30      1.30 o
  -4   1   9      174.93      166.46      4.42 o
  -3   1   9       49.82       50.28      1.06 o
  -2   1   9        6.20        8.44      0.57 o
  -1   1   9      141.45      128.24      1.25 o
   0   1   9      146.99      150.73      1.40 o
   1   1   9       68.17       69.07      0.93 o
   2   1   9        1.74        1.56      0.28 o
   3   1   9        3.40        4.22      0.55 o
   4   1   9        3.90        4.44      0.57 o
  -7   2   9        3.08        2.84      0.31 o
  -6   2   9        0.20        0.49      0.28 o
  -5   2   9       31.15       30.71      1.22 o
  -4   2   9        7.96        7.37      0.69 o
  -3   2   9        4.21        4.17      0.47 o
  -2   2   9        1.67        1.80      0.51 o
  -1   2   9        1.76        1.92      0.24 o
   0   2   9        0.75        1.21      0.23 o
   1   2   9        0.44        0.78      0.23 o
   2   2   9        1.14        0.61      0.28 o
   3   2   9        1.81        1.22      0.34 o
   4   2   9        0.46        0.74      0.42 o
  -7   3   9        0.89        0.92      0.25 o
  -6   3   9       11.31       13.19      1.17 o
  -5   3   9        5.37        7.18      0.80 o
  -4   3   9        3.59        3.06      0.56 o
  -3   3   9       23.26       28.14      1.41 o
  -2   3   9       51.24       43.25      0.92 o
  -1   3   9        2.71        2.97      0.27 o
   0   3   9       90.63       86.21      1.04 o
   1   3   9        1.44        1.98      0.28 o
   2   3   9        5.73        6.30      0.45 o
   3   3   9        0.00        0.54      0.28 o
   4   3   9        0.71        1.22      0.60 o
  -7   4   9        0.07       -0.08      0.21 o
  -6   4   9        5.34        7.08      1.04 o
  -5   4   9       10.10       11.34      0.87 o
  -4   4   9        0.35        1.28      0.74 o
  -3   4   9        1.49        2.37      0.52 o
  -2   4   9       25.58       31.13      0.89 o
  -1   4   9       38.74       34.33      0.67 o
   0   4   9        0.37       -0.09      0.20 o
   1   4   9        5.10        5.70      0.38 o
   2   4   9        0.00        0.46      0.31 o
   3   4   9        3.22        3.81      0.40 o
   4   4   9        2.90        2.41      0.55 o
  -7   5   9        9.12        9.01      0.69 o
  -6   5   9       23.04       18.80      1.47 o
  -5   5   9        4.17        4.98      0.98 o
  -4   5   9      140.18      142.11      3.00 o
  -3   5   9       54.10       51.36      1.65 o
  -2   5   9      122.56      131.59      2.01 o
  -1   5   9       49.31       45.14      0.77 o
   0   5   9        0.05       -0.18      0.18 o
   1   5   9       44.55       41.60      0.85 o
   2   5   9       12.14       11.28      0.65 o
   3   5   9       14.04       16.68      0.68 o
   4   5   9        1.04        0.74      0.41 o
  -7   6   9        3.36        3.56      0.74 o
  -6   6   9        0.49        1.97      0.74 o
  -5   6   9       29.67       26.92      1.54 o
  -4   6   9        1.22        1.58      0.98 o
  -3   6   9        0.15        0.43      0.43 o
  -2   6   9        2.28        2.55      0.43 o
  -1   6   9       13.20       16.18      0.50 o
   0   6   9       12.02       15.80      0.54 o
   1   6   9        0.28        0.44      0.25 o
   2   6   9        3.44        3.46      0.45 o
   3   6   9        0.00        1.07      0.34 o
   4   6   9        0.00       -0.26      0.37 o
  -6   7   9        0.02        0.00      0.61 o
  -5   7   9       30.80       31.35      1.66 o
  -4   7   9      129.74      128.90      2.91 o
  -3   7   9       63.27       59.99      1.58 o
  -2   7   9       70.35       72.60      1.75 o
  -1   7   9      130.06      125.36      1.51 o
   0   7   9        3.57        5.42      0.40 o
   1   7   9       33.92       33.10      0.77 o
   2   7   9       23.09       24.30      0.85 o
   3   7   9        2.47        3.07      0.41 o
   4   7   9        2.50        4.02      0.86 o
  -6   8   9        0.00       -0.25      0.61 o
  -5   8   9        0.13        0.31      0.49 o
  -4   8   9        2.68        3.08      0.61 o
  -3   8   9       11.02       10.16      0.95 o
  -2   8   9        1.35        1.94      0.47 o
  -1   8   9        0.00        0.32      0.26 o
   0   8   9        2.02        2.02      0.31 o
   1   8   9        0.00        0.00      0.24 o
   2   8   9        1.20        0.80      0.33 o
   3   8   9        0.09        0.30      0.35 o
   4   8   9        0.09       -0.36      0.56 o
  -6   9   9       50.54       50.61      2.46 o
  -5   9   9       29.27       32.18      1.97 o
  -4   9   9        2.21        2.79      0.61 o
  -3   9   9        7.83       10.38      0.82 o
  -2   9   9        0.25        0.16      0.35 o
  -1   9   9        2.94        3.57      0.40 o
   0   9   9        0.44        0.89      0.26 o
   1   9   9        0.97        1.07      0.29 o
   2   9   9       14.43       12.80      0.72 o
   3   9   9        2.30        2.29      0.47 o
   4   9   9        2.51        2.69      0.86 o
  -6  10   9        6.31        7.86      1.23 o
  -5  10   9        7.61        8.49      1.47 o
  -4  10   9        9.20       11.23      1.04 o
  -3  10   9       10.38        9.44      0.78 o
  -2  10   9        0.69        0.65      0.40 o
  -1  10   9        4.13        4.86      0.50 o
   0  10   9        2.33        2.21      0.32 o
   1  10   9        0.28        0.13      0.24 o
   2  10   9        4.03        3.58      0.47 o
   3  10   9        0.02       -0.30      0.36 o
   4  10   9        0.12        0.86      1.11 o
  -6  11   9       57.46       59.95      2.83 o
  -5  11   9        0.99        0.68      0.52 o
  -4  11   9       33.31       34.12      1.52 o
  -3  11   9        1.71        0.75      0.55 o
  -2  11   9       59.02       58.99      1.63 o
  -1  11   9       34.85       32.61      1.09 o
   0  11   9       11.31       12.29      0.63 o
   1  11   9       22.85       27.34      0.76 o
   2  11   9        1.37        1.77      0.41 o
   3  11   9        1.32        1.18      0.46 o
  -6  12   9        6.01        7.77      0.87 o
  -5  12   9        3.58        3.37      0.80 o
  -4  12   9        1.25        1.77      0.92 o
  -3  12   9        1.61        2.32      0.49 o
  -2  12   9       15.67       16.45      1.04 o
  -1  12   9       37.72       33.52      1.12 o
   0  12   9       12.61       16.48      0.70 o
   1  12   9        2.52        2.85      0.37 o
   2  12   9        2.78        2.19      0.47 o
   3  12   9        0.09        1.12      0.59 o
  -6  13   9       56.55       59.58      2.70 o
  -5  13   9       19.66       21.42      1.26 o
  -4  13   9        2.14        2.09      0.61 o
  -3  13   9       87.25       90.03      2.10 o
  -2  13   9       11.48       14.58      0.99 o
  -1  13   9       22.22       21.06      0.95 o
   0  13   9       45.87       46.88      1.36 o
   1  13   9       11.00       11.44      0.76 o
   2  13   9        4.03        4.93      0.84 o
   3  13   9        2.07        1.97      0.86 o
  -5  14   9        5.42        6.64      0.87 o
  -4  14   9        0.85        0.18      0.55 o
  -3  14   9       15.36       15.20      1.53 o
  -2  14   9        7.35        8.22      0.80 o
  -1  14   9        5.41        5.92      1.25 o
   0  14   9       11.16       11.58      0.73 o
   1  14   9        0.99        0.83      0.38 o
   2  14   9        7.28        8.10      0.80 o
  -5  15   9       13.14       13.14      1.60 o
  -4  15   9        7.19        9.44      1.00 o
  -3  15   9       17.61       21.30      1.13 o
  -2  15   9        1.19        1.58      0.67 o
  -1  15   9        2.02        1.59      0.54 o
   0  15   9       28.80       29.63      1.01 o
   1  15   9        1.68        1.36      0.47 o
   2  15   9        3.29        3.00      0.53 o
  -4  16   9        4.11        4.24      0.78 o
  -3  16   9       19.45       18.94      1.13 o
  -2  16   9        6.83        7.82      1.00 o
  -1  16   9        0.75        0.16      0.43 o
   0  16   9        0.45        0.30      0.49 o
   1  16   9        2.14        2.04      0.45 o
   2  16   9        0.18        0.00      0.61 o
  -3  17   9        2.63        2.49      0.74 o
  -2  17   9       23.29       27.08      2.09 o
  -1  17   9        6.37        7.74      1.08 o
   0  17   9        0.00        0.06      0.47 o
   1  17   9        0.78        0.61      0.48 o
  -2  18   9        5.11        6.35      0.94 o
  -1  18   9        2.31        1.72      1.11 o
   0  18   9        2.17        1.07      0.54 o
  -6   0  10        0.21       -0.49      0.49 o
  -5   0  10        3.01        4.18      0.98 o
  -4   0  10      119.99      121.87      3.93 o
  -3   0  10        1.80        1.56      0.47 o
  -2   0  10        1.23        0.87      0.47 o
  -1   0  10        6.51        8.01      0.59 o
   0   0  10        4.77        4.34      0.50 o
   1   0  10       28.28       24.53      1.11 o
   2   0  10        0.35        0.63      0.56 o
   3   0  10        1.93        1.17      0.69 o
  -6   1  10       20.54       19.42      1.17 o
  -5   1  10        3.26        2.89      0.74 o
  -4   1  10        3.52        3.81      0.61 o
  -3   1  10       67.34       69.74      1.37 o
  -2   1  10        3.26        3.26      0.40 o
  -1   1  10        5.17        7.38      0.45 o
   0   1  10       16.76       15.52      0.56 o
   1   1  10        0.12        0.18      0.24 o
   2   1  10        6.07        5.08      0.62 o
   3   1  10        0.23       -0.19      0.41 o
  -6   2  10        2.88        3.87      0.68 o
  -5   2  10       22.51       23.07      1.17 o
  -4   2  10       13.35       12.98      0.85 o
  -3   2  10        2.03        2.07      0.38 o
  -2   2  10        2.95        3.42      0.43 o
  -1   2  10       26.58       23.53      0.99 o
   0   2  10        4.37        5.37      0.39 o
   1   2  10       18.19       17.33      0.58 o
   2   2  10        0.31        0.03      0.37 o
   3   2  10        3.34        2.78      0.54 o
  -6   3  10       32.24       33.51      1.34 o
  -5   3  10       37.19       35.29      1.54 o
  -4   3  10        7.75        8.42      0.87 o
  -3   3  10      173.35      169.45      2.83 o
  -2   3  10       32.04       28.31      1.09 o
  -1   3  10       69.28       76.87      1.26 o
   0   3  10       13.82       13.60      0.59 o
   1   3  10       26.87       31.49      0.80 o
   2   3  10       14.55       16.16      0.80 o
   3   3  10        0.36       -0.06      0.46 o
  -6   4  10        2.66        2.43      0.52 o
  -5   4  10        4.20        4.71      0.69 o
  -4   4  10        0.80        0.84      0.47 o
  -3   4  10        2.54        4.00      0.69 o
  -2   4  10        1.37        1.50      0.32 o
  -1   4  10       29.26       30.29      0.79 o
   0   4  10        0.47        0.62      0.27 o
   1   4  10        1.67        1.63      0.33 o
   2   4  10        0.04        0.21      0.37 o
   3   4  10        2.49        3.24      0.90 o
  -6   5  10       14.26       15.87      1.04 o
  -5   5  10        1.84        2.92      0.61 o
  -4   5  10       10.22       12.23      1.04 o
  -3   5  10       23.12       21.56      1.22 o
  -2   5  10       49.61       49.08      1.37 o
  -1   5  10        2.47        3.80      0.38 o
   0   5  10        6.84        6.77      0.44 o
   1   5  10       14.67       16.37      0.67 o
   2   5  10        3.56        3.21      0.41 o
   3   5  10        0.34        0.49      0.43 o
  -6   6  10       10.75       10.75      0.96 o
  -5   6  10        3.81        4.91      0.69 o
  -4   6  10        8.40        7.60      0.82 o
  -3   6  10        2.67        2.77      0.61 o
  -2   6  10       21.35       22.05      1.04 o
  -1   6  10        1.11        1.22      0.32 o
   0   6  10        8.16        8.67      0.51 o
   1   6  10        0.66        0.36      0.29 o
   2   6  10        1.34        0.98      0.39 o
   3   6  10        2.00        1.47      0.67 o
  -6   7  10        0.67        0.45      0.47 o
  -5   7  10       37.20       36.56      1.52 o
  -4   7  10        0.35        0.37      0.43 o
  -3   7  10        6.98        7.56      0.87 o
  -2   7  10        1.43        0.60      0.40 o
  -1   7  10       17.45       16.48      0.66 o
   0   7  10        3.04        3.08      0.36 o
   1   7  10        0.12       -0.24      0.24 o
   2   7  10        5.70        7.26      0.69 o
   3   7  10        0.69       -0.11      0.59 o
  -6   8  10        0.50        1.29      0.80 o
  -5   8  10        5.98        8.10      1.17 o
  -4   8  10       27.44       28.15      2.21 o
  -3   8  10        0.69        0.98      0.47 o
  -2   8  10        0.00       -0.39      0.39 o
  -1   8  10        0.17        0.34      0.30 o
   0   8  10       10.55       10.82      0.57 o
   1   8  10       12.78       13.41      0.64 o
   2   8  10        0.14       -0.04      0.38 o
   3   8  10        0.00       -0.12      0.98 o
  -6   9  10       17.74       16.99      1.72 o
  -5   9  10       27.20       25.86      1.34 o
  -4   9  10       12.07       10.29      1.47 o
  -3   9  10      110.63      116.45      2.70 o
  -2   9  10       10.42       10.14      0.85 o
  -1   9  10       35.16       37.24      0.98 o
   0   9  10       15.15       14.25      0.66 o
   1   9  10        6.06        5.11      0.45 o
   2   9  10        4.93        3.99      0.58 o
   3   9  10        5.02        6.14      1.47 o
  -6  10  10        0.61        1.11      0.74 o
  -5  10  10       11.48       12.82      1.08 o
  -4  10  10        2.55        2.21      0.61 o
  -3  10  10        0.60        1.22      0.46 o
  -2  10  10        0.02        0.25      0.43 o
  -1  10  10        8.92        9.11      1.08 o
   0  10  10        6.91        8.17      0.51 o
   1  10  10       14.36       13.43      0.76 o
   2  10  10        1.42        2.44      0.50 o
   3  10  10        0.52       -0.37      0.98 o
  -5  11  10        0.26        0.19      0.47 o
  -4  11  10       20.76       23.15      1.34 o
  -3  11  10        7.12        7.20      0.77 o
  -2  11  10       46.53       48.35      2.19 o
  -1  11  10        3.25        3.03      0.61 o
   0  11  10        2.06        1.91      0.35 o
   1  11  10        9.08       10.66      0.71 o
   2  11  10        1.99        2.58      0.52 o
  -5  12  10       19.41       19.94      1.29 o
  -4  12  10        1.69        2.01      0.65 o
  -3  12  10        3.59        2.78      0.74 o
  -2  12  10       25.62       25.75      1.58 o
  -1  12  10        0.19        0.09      0.47 o
   0  12  10        0.19       -0.28      0.28 o
   1  12  10        5.13        5.04      0.70 o
   2  12  10        1.18        0.70      0.68 o
  -4  13  10        0.11       -0.10      0.47 o
  -3  13  10        4.46        2.83      0.78 o
  -2  13  10       11.39       12.74      1.02 o
  -1  13  10       12.81       13.62      1.26 o
   0  13  10       11.63       11.82      0.82 o
   1  13  10        4.23        3.66      0.51 o
  -4  14  10        0.29        1.60      0.86 o
  -3  14  10        0.48        0.12      0.56 o
  -2  14  10       15.88       15.91      1.39 o
  -1  14  10       13.57       11.14      1.21 o
   0  14  10        1.08        0.73      0.46 o
   1  14  10        0.24       -0.13      0.38 o
  -3  15  10        1.12        0.80      0.61 o
  -2  15  10        3.68        2.51      0.73 o
  -1  15  10       30.14       33.49      2.15 o
   0  15  10       12.86       12.41      0.88 o
   1  15  10        3.35        4.30      1.11 o
  -1  16  10        7.06        7.38      2.40 o
   0  16  10        0.02        0.18      0.61 o
  -6   1  11       11.15        9.98      0.96 o
  -5   1  11       80.77       86.27      2.39 o
  -4   1  11        2.44        1.97      0.61 o
  -3   1  11        1.66        0.89      0.75 o
  -2   1  11       87.66       89.94      1.92 o
  -1   1  11       11.32       11.66      0.68 o
   0   1  11       41.11       42.24      0.87 o
   1   1  11        1.81        1.77      0.34 o
   2   1  11        0.01       -0.40      0.40 o
  -6   2  11        4.33        4.99      0.73 o
  -5   2  11        8.97       10.58      1.72 o
  -4   2  11        1.60        0.86      0.52 o
  -3   2  11       30.74       26.85      1.10 o
  -2   2  11        6.03        7.07      0.59 o
  -1   2  11        1.80        1.51      0.36 o
   0   2  11        1.92        2.59      0.36 o
   1   2  11        0.24        0.50      0.30 o
   2   2  11        2.24        2.42      0.52 o
  -6   3  11       12.53       12.89      1.08 o
  -5   3  11        3.08        3.31      1.29 o
  -4   3  11        6.28        6.75      0.86 o
  -3   3  11        0.41        0.40      0.72 o
  -2   3  11        0.35        0.08      0.30 o
  -1   3  11        5.12        6.58      0.53 o
   0   3  11        4.56        4.11      0.40 o
   1   3  11        0.62        1.02      0.33 o
   2   3  11        0.73        0.93      0.46 o
  -6   4  11        2.67        1.85      0.56 o
  -5   4  11        7.21        8.11      0.96 o
  -4   4  11        1.07        2.12      0.49 o
  -3   4  11       14.85       16.44      0.99 o
  -2   4  11        3.39        3.05      0.43 o
  -1   4  11       10.65        9.13      0.63 o
   0   4  11        2.51        2.51      0.38 o
   1   4  11        1.66        1.48      0.37 o
   2   4  11        3.87        3.83      0.59 o
  -6   5  11        0.39       -0.25      0.61 o
  -5   5  11        1.14        0.89      0.56 o
  -4   5  11       72.26       71.53      5.10 o
  -3   5  11       12.41       16.13      1.01 o
  -2   5  11       32.67       32.56      1.26 o
  -1   5  11        0.87        0.55      0.34 o
   0   5  11       10.82       12.82      0.62 o
   1   5  11        0.01       -0.12      0.32 o
   2   5  11        6.47        5.59      1.00 o
  -5   6  11        0.48        0.23      0.47 o
  -4   6  11        5.48        6.69      0.91 o
  -3   6  11        6.72        5.78      0.66 o
  -2   6  11        1.61        1.87      0.46 o
  -1   6  11        0.40        0.15      0.30 o
   0   6  11        5.24        5.05      0.46 o
   1   6  11        2.20        2.24      0.45 o
  -5   7  11       13.43       13.56      1.17 o
  -4   7  11       40.68       41.44      1.69 o
  -3   7  11        6.40        6.19      0.91 o
  -2   7  11       33.23       31.42      1.12 o
  -1   7  11       16.93       15.98      0.80 o
   0   7  11        4.50        5.95      0.51 o
   1   7  11        0.48        0.51      0.39 o
  -5   8  11        3.13        3.03      0.68 o
  -4   8  11        4.56        3.32      0.69 o
  -3   8  11        1.82        1.29      0.86 o
  -2   8  11        1.40        2.20      0.56 o
  -1   8  11        7.13        7.05      0.87 o
   0   8  11        5.55        6.09      0.61 o
   1   8  11        0.44        0.05      0.37 o
  -4   9  11        1.82        2.62      0.65 o
  -3   9  11        0.21        0.43      0.52 o
  -2   9  11        0.14       -0.10      0.41 o
  -1   9  11       10.03       11.21      0.92 o
   0   9  11        1.45        1.62      0.40 o
   1   9  11        0.69        0.50      0.38 o
  -4  10  11        0.63       -0.12      0.47 o
  -3  10  11       11.31        9.05      1.08 o
  -2  10  11        0.89        1.23      0.61 o
  -1  10  11       10.63       11.15      0.97 o
   0  10  11        0.01       -0.15      0.33 o
   1  10  11        0.21        1.18      0.56 o
  -3  11  11        0.86        1.18      0.61 o
  -2  11  11       32.49       32.01      1.69 o
  -1  11  11        2.58        2.01      0.59 o
   0  11  11       14.15       15.06      0.83 o
  -2  12  11        0.02        0.42      0.56 o
  -1  12  11        7.50        9.11      1.63 o
   0  12  11       10.56       11.69      1.02 o
  -4   0  12       64.73       72.48      3.32 o
  -3   0  12       13.42       13.39      1.72 o
  -2   0  12        5.14        3.64      0.98 o
  -1   0  12       10.53       11.64      1.13 o
   0   0  12        1.90        1.30      0.65 o
  -4   1  12       14.49       13.41      1.23 o
  -3   1  12        5.69        5.84      0.70 o
  -2   1  12        0.35        0.20      0.34 o
  -1   1  12        8.44        9.96      0.73 o
   0   1  12        0.25        0.84      0.44 o
   1   1  12        1.19        1.46      0.77 o
  -4   2  12       17.40       17.94      1.39 o
  -3   2  12        3.86        4.96      0.68 o
  -2   2  12        0.17       -0.32      0.32 o
  -1   2  12        1.28        0.96      0.41 o
   0   2  12        4.31        4.96      0.55 o
  -4   3  12       19.70       18.54      2.21 o
  -3   3  12       27.32       30.57      1.24 o
  -2   3  12        0.17       -0.30      0.30 o
  -1   3  12       25.82       27.23      1.05 o
   0   3  12        0.77        0.86      0.39 o
  -4   4  12        0.17       -0.61      0.86 o
  -3   4  12        7.60        7.32      0.97 o
  -2   4  12        9.76        9.92      0.88 o
  -1   4  12        0.01        0.37      0.41 o
   0   4  12        0.46       -0.22      0.38 o
  -3   5  12        6.95        8.07      0.83 o
  -2   5  12        0.01        0.10      0.41 o
  -1   5  12        1.71        1.81      0.46 o
   0   5  12        6.14        5.66      0.77 o
  -4   6  12        1.93        0.86      0.86 o
  -3   6  12       13.04       13.02      0.96 o
  -2   6  12       11.91       12.59      0.99 o
  -1   6  12        1.67        1.80      0.49 o
   0   6  12        5.57        6.19      0.80 o
  -4   7  12        0.05        0.61      0.74 o
  -3   7  12        0.42        0.49      0.74 o
  -2   7  12        5.78        4.52      0.67 o
  -1   7  12        2.35        2.27      0.61 o
   0   7  12        3.73        4.14      0.87 o
  -3   8  12        0.39        0.86      0.86 o
  -2   8  12        4.45        5.16      1.23 o
 
