# Supplementary material for: rac-5-(1-Methyl­eth­yl)-2-sulfanylidene­imidazolidin-4-one
Source: Acta Crystallogr Sect E Struct Rep Online. 2013 Apr 5;69(Pt 5):o643. doi: 10.1107/S1600536813008337 (PMC3647842; doi:10.1107/S1600536813008337)
Supplement: Supplementary file 3 [file e-69-0o643-Isup3.cml]

<?xml version="1.0" encoding="UTF-8"?>
<cml convention="cmlDict:cmllite" xmlns="http://www.xml-cml.org/schema" xmlns:cmlDict="http://www.xml-cml.org/dictionary/cml/" xmlns:nameDict="http://www.xml-cml.org/dictionary/cml/name/">
  <molecule id="m1">
    <name dictRef="nameDict:unknown">5-(1-Methylethyl)-2-sulfanylideneimidazolidin-4-one</name>
    <atomArray>
      <atom id="a1" elementType="C">
        <label value="1" dictRef="cmlDict:locant"/>
        <label value="C" dictRef="cmlDict:locant"/>
      </atom>
      <atom id="a12" elementType="H"/>
      <atom id="a13" elementType="H"/>
      <atom id="a14" elementType="H"/>
      <atom id="a2" elementType="C">
        <label value="1" dictRef="cmlDict:locant"/>
      </atom>
      <atom id="a3" elementType="C">
        <label value="2" dictRef="cmlDict:locant"/>
      </atom>
      <atom id="a15" elementType="H"/>
      <atom id="a16" elementType="H"/>
      <atom id="a17" elementType="H"/>
      <atom id="a18" elementType="H"/>
      <atom id="a4" elementType="S" hydrogenCount="0">
        <label value="1" dictRef="cmlDict:locant"/>
        <label value="S" dictRef="cmlDict:locant"/>
      </atom>
      <atom id="a5" elementType="N">
        <label value="1" dictRef="cmlDict:locant"/>
        <label value="N" dictRef="cmlDict:locant"/>
      </atom>
      <atom id="a6" elementType="C" hydrogenCount="0">
        <label value="2" dictRef="cmlDict:locant"/>
      </atom>
      <atom id="a7" elementType="N">
        <label value="3" dictRef="cmlDict:locant"/>
        <label value="N'" dictRef="cmlDict:locant"/>
      </atom>
      <atom id="a8" elementType="C" hydrogenCount="0">
        <label value="4" dictRef="cmlDict:locant"/>
      </atom>
      <atom id="a9" elementType="C">
        <label value="5" dictRef="cmlDict:locant"/>
      </atom>
      <atom id="a11" elementType="O" hydrogenCount="0">
        <label value="O" dictRef="cmlDict:locant"/>
      </atom>
      <atom id="a19" elementType="H"/>
      <atom id="a20" elementType="H"/>
      <atom id="a21" elementType="H"/>
    </atomArray>
    <bondArray>
      <bond id="a1_a12" atomRefs2="a1 a12" order="S"/>
      <bond id="a1_a13" atomRefs2="a1 a13" order="S"/>
      <bond id="a1_a14" atomRefs2="a1 a14" order="S"/>
      <bond id="a2_a3" atomRefs2="a2 a3" order="S"/>
      <bond id="a2_a15" atomRefs2="a2 a15" order="S"/>
      <bond id="a3_a16" atomRefs2="a3 a16" order="S"/>
      <bond id="a3_a17" atomRefs2="a3 a17" order="S"/>
      <bond id="a3_a18" atomRefs2="a3 a18" order="S"/>
      <bond id="a1_a2" atomRefs2="a1 a2" order="S"/>
      <bond id="a5_a6" atomRefs2="a5 a6" order="S"/>
      <bond id="a6_a7" atomRefs2="a6 a7" order="S"/>
      <bond id="a7_a8" atomRefs2="a7 a8" order="S"/>
      <bond id="a8_a9" atomRefs2="a8 a9" order="S"/>
      <bond id="a9_a5" atomRefs2="a9 a5" order="S"/>
      <bond id="a8_a11" atomRefs2="a8 a11" order="D"/>
      <bond id="a5_a19" atomRefs2="a5 a19" order="S"/>
      <bond id="a7_a20" atomRefs2="a7 a20" order="S"/>
      <bond id="a9_a21" atomRefs2="a9 a21" order="S"/>
      <bond id="a4_a6" atomRefs2="a4 a6" order="D"/>
      <bond id="a2_a9" atomRefs2="a2 a9" order="S"/>
    </bondArray>
  </molecule>
</cml>
